# Supplementary material for: Ppe.CR.1 DNA test for predicting chilling requirement in peach
Source: Sci Rep. 2023 Jan 18;13:987. doi: 10.1038/s41598-023-27475-w (PMC9849201; doi:10.1038/s41598-023-27475-w)
Supplement: Supplementary file 2 — Supplementary Information 2. [file 41598_2023_27475_MOESM2_ESM.xlsx]

## Sheet: Sheet1
Ppe.CR.1 DNA test for predicting chilling requirement in peach
Gizem Demirel1,2,+, Alejandro Calle1,+, John Mark Lawton1, Omer Atagul1,3, Wanfang Fu1 and Ksenija Gasic1,*
1Department of Plant & Environmental Sciences, Clemson University, Clemson, SC 29634, USA.
2Department of Breeding and Genetics, Fruit Research Institute, 32500 Isparta, Turkey.
3East Mediterranean Transitional Zone Agricultural Research Institute, 46060 Kahramanmaras, Turkey.
*Corresponding author: kgasic@clemson.edu
+these authors contributed equally to this work

## Sheet: Supplementary Table S1
Supplementary Table S1. Summary of KASP genotypes for the CUPB program and deviation between actual and predicted values of chilling hours from allele combination.
Accession	Origin	Chilling requirements (Chill hours = CH)		Kasp Assays					Haplotype			Haplotype effect			Predicted CH		Match?	Deviation CH: Real vs. predicted
				Ppe.CR1-1	Ppe.CR1-2	Ppe.CR1-3	Ppe.CR1-4		Hap1	Hap2		Hap1	Hap2
SC10-08-067	Breeding material	300		BB	BB	AB	BB		BBAB	BBBB		M	L|M		400-750		No	-100
Carored	Cultivar	400		BB	BB	BB	BB		BBBB	BBBB		L|M	L|M		300-700		Yes
Goldcrest	Cultivar	400		BB	BB	AB	BB		BBAB	BBBB		M	L|M		400-750		Yes
SC08-16-060	Breeding material	400		AB	AB	AA	BB		AAAB	BBAB		H	M		> 750		No	-350
SC08-17-001	Breeding material	400		AB	AB	AB	BB		AAAB	BBBB		H	L|M		500-850		No	-100
SC08-22-024	Breeding material	400		BB	BB	AB	BB		BBAB	BBBB		M	L|M		400-750		Yes
SC08-22-112	Breeding material	400		AB	AB	AB	BB		AAAB	BBBB		H	L|M		500-850		No	-100
SC09-09-054	Breeding material	400		BB	BB	BB	BB		BBBB	BBBB		L|M	L|M		300-700		Yes
SC10-22-037	Breeding material	400		BB	BB	AB	BB		BBAB	BBBB		M	L|M		400-750		Yes
SC10-28-010	Breeding material	400		BB	BB	AB	BB		BBAB	BBBB		M	L|M		400-750		Yes
SC08-16-067	Breeding material	500		AB	AB	AA	BB		AAAB	BBAB		H	M		> 750		No	-250
SC08-23-029	Breeding material	500		AB	AB	AB	BB		AAAB	BBBB		H	L|M		500-850		Yes
SC09-09-009	Breeding material	500		BB	BB	BB	BB		BBBB	BBBB		L|M	L|M		300-700		Yes
SC10-08-038	Breeding material	500		BB	BB	BB	BB		BBBB	BBBB		L|M	L|M		300-700		Yes
SC10-17-214	Breeding material	500		BB	BB	AA	BB		BBAB	BBAB		M	M		600-850		No	-100
SC10-21-070	Breeding material	500		BB	BB	AA	BB		BBAB	BBAB		M	M		600-850		No	-100
Summer Prince	Cultivar	500		BB	BB	AA	BB		BBAB	BBAB		M	M		600-850		No	-100
Autum Star	Cultivar	600		BB	BB	AA	BB		BBAB	BBAB		M	M		600-850		Yes
Caroking	Cultivar	600		BB	BB	AA	BB		BBAB	BBAB		M	M		600-850		Yes
June Prince	Cultivar	600		BB	BB	AB	BB		BBAB	BBBB		M	L|M		400-750		Yes
Flamin Fury (PF23)	Cultivar	600		BB	BB	AA	BB		BBAB	BBAB		M	M		600-850		Yes
SC08-16-031	Breeding material	600		BB	BB	AA	BB		BBAB	BBAB		M	M		600-850		Yes
SC08-23-017	Breeding material	600		BB	BB	AB	BB		BBAB	BBBB		M	L|M		400-750		Yes
SC08-23-055	Breeding material	600		BB	BB	AB	BB		BBAB	BBBB		M	L|M		400-750		Yes
SC08-23-065	Breeding material	600		BB	BB	AB	BB		BBAB	BBBB		M	L|M		400-750		Yes
SC08-23-074	Breeding material	600		BB	BB	AB	BB		BBAB	BBBB		M	L|M		400-750		Yes
SC08-23-075	Breeding material	600		AB	AB	AB	BB		AAAB	BBBB		H	L|M		500-850		Yes
SC08-33-002	Breeding material	600		AB	AB	AB	BB		AAAB	BBBB		H	L|M		500-850		Yes
SC09-09-008	Breeding material	600		BB	BB	BB	BB		BBBB	BBBB		L|M	L|M		300-700		Yes
SC10-07-004	Breeding material	600		BB	BB	AB	BB		BBAB	BBBB		M	L|M		400-750		Yes
SC10-08-072	Breeding material	600		BB	BB	AB	BB		BBAB	BBBB		M	L|M		400-750		Yes
SC10-10-009	Breeding material	600		BB	BB	AB	BB		BBAB	BBBB		M	L|M		400-750		Yes
SC10-13-178	Breeding material	600		BB	BB	AA	BB		BBAB	BBAB		M	M		600-850		Yes
SC10-14-066	Breeding material	600		AB	AB	AA	BB		AAAB	BBAB		H	M		> 750		No	-150
SC10-14-107	Breeding material	600		BB	BB	AA	BB		BBAB	BBAB		M	M		600-850		Yes
SC10-21-001	Breeding material	600		BB	BB	AA	BB		BBAB	BBAB		M	M		600-850		Yes
SC10-21-012	Breeding material	600		BB	BB	AA	BB		BBAB	BBAB		M	M		600-850		Yes
SC10-21-031	Breeding material	600		BB	BB	AA	BB		BBAB	BBAB		M	M		600-850		Yes
SC10-21-042	Breeding material	600		BB	BB	AA	BB		BBAB	BBAB		M	M		600-850		Yes
SC10-21-056	Breeding material	600		BB	BB	AA	BB		BBAB	BBAB		M	M		600-850		Yes
SC10-21-059	Breeding material	600		BB	BB	AA	BB		BBAB	BBAB		M	M		600-850		Yes
SC10-21-064	Breeding material	600		BB	BB	AA	BB		BBAB	BBAB		M	M		600-850		Yes
SC10-21-108	Breeding material	600		BB	BB	AA	BB		BBAB	BBAB		M	M		600-850		Yes
SC10-21-150	Breeding material	600		BB	BB	AA	BB		BBAB	BBAB		M	M		600-850		Yes
SC10-21-158	Breeding material	600		BB	BB	AA	BB		BBAB	BBAB		M	M		600-850		Yes
SC10-21-163	Breeding material	600		BB	BB	AA	BB		BBAB	BBAB		M	M		600-850		Yes
SC10-21-170	Breeding material	600		BB	BB	AA	BB		BBAB	BBAB		M	M		600-850		Yes
SC10-22-008	Breeding material	600		BB	BB	AA	BB		BBAB	BBAB		M	M		600-850		Yes
SC10-50-008	Breeding material	600		AB	BB	AA	AB		ABAA	BBAB		H	M		> 750		No	-150
SC10-50-076	Breeding material	600		AB	BB	AA	AB		ABAA	BBAB		H	M		> 750		No	-150
SC10-50-240	Breeding material	600		AB	AB	AA	BB		AAAB	BBAB		H	M		> 750		No	-150
SC11-09-091	Breeding material	600		BB	BB	AA	BB		BBAB	BBAB		M	M		600-850		Yes
BY98p4360	Cultivar	700		BB	BB	AA	BB		BBAB	BBAB		M	M		600-850		Yes
FlamePrince	Cultivar	700		BB	BB	AA	BB		BBAB	BBAB		M	M		600-850		Yes
SC08-13-001	Breeding material	700		BB	BB	AB	BB		BBAB	BBBB		M	L|M		400-750		Yes
SC09-03-082	Breeding material	700		AB	AB	AA	BB		AAAB	BBAB		H	M		> 750		No	-50
SC09-06-082	Breeding material	700		AB	BB	AA	AB		ABAA	BBAB		H	M		> 750		No	-50
SC10-13-111	Breeding material	700		BB	BB	AB	BB		BBAB	BBBB		M	L|M		400-750		Yes
SC10-21-147	Breeding material	700		BB	BB	AA	BB		BBAB	BBAB		M	M		600-850		Yes
SC10-23-100	Breeding material	700		AB	AB	AA	BB		AAAB	BBAB		H	M		> 750		No	-50
SC10-25-078	Breeding material	700		AA	AA	AA	BB		AAAB	AAAB		H	H		> 850		No	-150
SC10-26-245	Breeding material	700		BB	BB	AA	BB		BBAB	BBAB		M	M		600-850		Yes
SC11-08-293	Breeding material	700		AB	AB	AA	BB		AAAB	BBAB		H	M		> 750		No	-50
SC12-02-028	Breeding material	700		BB	BB	AA	BB		BBAB	BBAB		M	M		600-850		Yes
SC12-08-047	Breeding material	700		AB	BB	AA	AB		ABAA	BBAB		H	M		> 750		No	-50
August Prince	Cultivar	800		BB	BB	AA	AB		BBAB	BBAB		M	M		600-850		Yes
Autumn Prince	Cultivar	800		AB	AB	AA	BB		AAAB	BBAB		H	M		> 750		Yes
Bounty	Cultivar	800		BB	BB	AA	BB		BBAB	BBAB		M	M		600-850		Yes
BY7N3500X	Cultivar	800		BB	BB	AA	BB		BBAB	BBAB		M	M		600-850		Yes
Rich Joy	Cultivar	800		AB	AB	AA	BB		AAAB	BBAB		H	M		> 750		Yes
China Pearl	Cultivar	800		AB	AB	AA	BB		AAAB	BBAB		H	M		> 750		Yes
July Prince	Cultivar	800		AB	BB	AA	AB		ABAA	BBAB		H	M		> 750		Yes
O'Henry	Cultivar	800		AB	AB	AA	BB		AAAB	BBAB		H	M		> 750		Yes
Red Globe	Cultivar	800		AB	BB	AA	AB		ABAA	BBAB		H	M		> 750		Yes
SC08-01-005	Breeding material	800		AB	AB	AB	BB		AAAB	BBBB		H	L|M		500-850		Yes
SC08-10-001	Breeding material	800		AB	AB	AA	BB		AAAB	BBAB		H	M		> 750		Yes
SC08-10-025	Breeding material	800		BB	BB	AA	BB		BBAB	BBAB		M	M		600-850		Yes
SC08-13-011	Breeding material	800		BB	BB	AA	BB		BBAB	BBAB		M	M		600-850		Yes
SC08-17-055	Breeding material	800		AB	AB	AA	AB		AAAA	BBAB		H	M		> 750		Yes
SC08-22-101	Breeding material	800		AA	AA	AA	BB		AAAB	AAAB		H	H		> 850		No	-50
SC08-31-005	Breeding material	800		BB	BB	AA	BB		BBAB	BBAB		M	M		600-850		Yes
SC09-04-059	Breeding material	800		AB	AB	AA	BB		AAAB	BBAB		H	M		> 750		Yes
SC09-05-030	Breeding material	800		AA	AA	AA	BB		AAAB	AAAB		H	H		> 850		No	-50
SC10-12-045	Breeding material	800		AB	AB	AB	BB		AAAB	BBBB		H	L|M		500-850		Yes
SC10-13-184	Breeding material	800		BB	BB	AB	BB		BBAB	BBBB		M	L|M		400-750		No	+50
SC10-17-011	Breeding material	800		BB	BB	AA	BB		BBAB	BBAB		M	M		600-850		Yes
SC10-21-021	Breeding material	800		BB	BB	AA	BB		BBAB	BBAB		M	M		600-850		Yes
SC10-21-073	Breeding material	800		BB	BB	AA	BB		BBAB	BBAB		M	M		600-850		Yes
SC10-21-107	Breeding material	800		BB	BB	AA	BB		BBAB	BBAB		M	M		600-850		Yes
SC10-21-122	Breeding material	800		BB	BB	AA	BB		BBAB	BBAB		M	M		600-850		Yes
SC10-23-027	Breeding material	800		AB	AB	AA	BB		AAAB	BBAB		H	M		> 750		Yes
SC10-29-113	Breeding material	800		BB	BB	AA	BB		BBAB	BBAB		M	M		600-850		Yes
SC10-44-029	Breeding material	800		AB	AB	AA	BB		AAAB	BBAB		H	M		> 750		Yes
SC10-46-074	Breeding material	800		AB	AB	AA	BB		AAAB	BBAB		H	M		> 750		Yes
SC10-46-321	Breeding material	800		AB	AB	AA	BB		AAAB	BBAB		H	M		> 750		Yes
SC10-46-345	Breeding material	800		AB	AB	AA	BB		AAAB	BBAB		H	M		> 750		Yes
SC10-48-045	Breeding material	800		AB	AB	AA	BB		AAAB	BBAB		H	M		> 750		Yes
SC10-48-069	Breeding material	800		AB	AB	AA	BB		AAAB	BBAB		H	M		> 750		Yes
SC10-48-073	Breeding material	800		AB	AB	AA	BB		AAAB	BBAB		H	M		> 750		Yes
SC10-50-325	Breeding material	800		AB	BB	AA	AB		ABAA	BBAB		H	M		> 750		Yes
SC10-55-236	Breeding material	800		BB	BB	AA	BB		BBAB	BBAB		M	M		600-850		Yes
SC10-55-354	Breeding material	800		AB	AB	AA	BB		AAAB	BBAB		H	M		> 750		Yes
SC10-55-487	Breeding material	800		AB	AB	AA	BB		AAAB	BBAB		H	M		> 750		Yes
SC11-03-201	Breeding material	800		AB	AB	AA	BB		AAAB	BBAB		H	M		> 750		Yes
SC11-08-003	Breeding material	800		AB	AB	AA	BB		AAAB	BBAB		H	M		> 750		Yes
SC11-09-052	Breeding material	800		BB	BB	AA	BB		BBAB	BBAB		M	M		600-850		Yes
SC11-10-006	Breeding material	800		AB	BB	AA	BB		ABAB	BBAB		H	M		> 750		Yes
SC11-13-005	Breeding material	800		BB	BB	AA	BB		BBAB	BBAB		M	M		600-850		Yes
SC12-01-051	Breeding material	800		AB	AB	AA	BB		AAAB	BBAB		H	M		> 750		Yes
SC12-02-041	Breeding material	800		BB	BB	AA	BB		BBAB	BBAB		M	M		600-850		Yes
SC15-01-307	Breeding material	800		BB	BB	AA	BB		BBAB	BBAB		M	M		600-850		Yes
Scarlet Pearl	Cultivar	800		BB	BB	AB	BB		BBAB	BBBB		M	L|M		400-750		No	+50
BY00P63460	Cultivar	900		BB	BB	BB	BB		BBBB	BBBB		L|M	L|M		300-700		No	+200
Contender	Cultivar	900		AA	AA	AA	BB		AAAB	AAAB		H	H		> 850		Yes
Redhaven	Cultivar	900		AB	AB	AA	BB		AAAB	BBAB		H	M		> 750		Yes
SC08-04-006	Breeding material	900		AB	AB	AA	BB		AAAB	BBAB		H	M		> 750		Yes
SC08-05-038	Breeding material	900		AA	AA	AA	BB		AAAB	AAAB		H	H		> 850		Yes
SC08-05-086	Breeding material	900		AB	AB	AA	BB		AAAB	BBAB		H	M		> 750		Yes
SC08-08-008	Breeding material	900		BB	BB	AA	BB		BBAB	BBAB		M	M		600-850		No	+50
SC08-11-006	Breeding material	900		BB	BB	AA	BB		BBAB	BBAB		M	M		600-850		No	+50
SC08-16-017	Breeding material	900		AB	AB	AA	BB		AAAB	BBAB		H	M		> 750		Yes
SC08-18-004	Breeding material	900		AA	AA	AA	BB		AAAB	AAAB		H	H		> 850		Yes
SC08-20-023	Breeding material	900		AB	BB	AA	AB		ABAA	BBAB		H	M		> 750		Yes
SC08-24-018	Breeding material	900		BB	BB	AA	BB		BBAB	BBAB		M	M		600-850		No	+50
SC09-01-024	Breeding material	900		AB	AB	AA	AB		AAAA	BBAB		H	M		> 750		Yes
SC09-01-118	Breeding material	900		AA	AB	AA	AB		AAAA	ABAB		H	H		> 850		Yes
SC09-01-126	Breeding material	900		AB	AB	AA	BB		AAAB	BBAB		H	M		> 750		Yes
SC09-01-192	Breeding material	900		AA	AB	AA	AB		AAAA	ABAB		H	H		> 850		Yes
SC09-02-043	Breeding material	900		AB	AB	AA	BB		AAAB	BBAB		H	M		> 750		Yes
SC09-03-014	Breeding material	900		AB	AB	AA	BB		AAAB	BBAB		H	M		> 750		Yes
SC09-03-024	Breeding material	900		AB	AB	AA	BB		AAAB	BBAB		H	M		> 750		Yes
SC09-03-030	Breeding material	900		AB	AB	AA	BB		AAAB	BBAB		H	M		> 750		Yes
SC09-03-066	Breeding material	900		AB	AB	AA	BB		AAAB	BBAB		H	M		> 750		Yes
SC09-04-040	Breeding material	900		AA	AA	AA	BB		AAAB	AAAB		H	H		> 850		Yes
SC09-05-050	Breeding material	900		AA	AA	AA	BB		AAAB	AAAB		H	H		> 850		Yes
SC09-05-058	Breeding material	900		AA	AA	AA	BB		AAAB	AAAB		H	H		> 850		Yes
SC09-06-188	Breeding material	900		AA	AB	AA	AB		AAAA	ABAB		H	H		> 850		Yes
SC09-20-001	Breeding material	900		BB	BB	AA	BB		BBAB	BBAB		M	M		600-850		No	+50
SC10-10-013	Breeding material	900		BB	BB	AA	BB		BBAB	BBAB		M	M		600-850		No	+50
SC10-15-105	Breeding material	900		AB	BB	AA	BB		ABAB	BBAB		H	M		> 750		Yes
SC10-21-100	Breeding material	900		BB	BB	AA	BB		BBAB	BBAB		M	M		600-850		No	+50
SC10-21-133	Breeding material	900		BB	BB	AA	BB		BBAB	BBAB		M	M		600-850		No	+50
SC10-23-061	Breeding material	900		AB	AB	AA	BB		AAAB	BBAB		H	M		> 750		Yes
SC10-23-155	Breeding material	900		AB	AB	AA	BB		AAAB	BBAB		H	M		> 750		Yes
SC10-23-159	Breeding material	900		AB	AB	AA	BB		AAAB	BBAB		H	M		> 750		Yes
SC10-23-210	Breeding material	900		AB	AB	AA	BB		AAAB	BBAB		H	M		> 750		Yes
SC10-28-078	Breeding material	900		AB	BB	AA	BB		ABAB	BBAB		H	M		> 750		Yes
SC10-46-178	Breeding material	900		AB	AB	AA	BB		AAAB	BBAB		H	M		> 750		Yes
SC10-46-180	Breeding material	900		AB	AB	AA	BB		AAAB	BBAB		H	M		> 750		Yes
SC10-46-361	Breeding material	900		AB	AB	AA	BB		AAAB	BBAB		H	M		> 750		Yes
SC10-46-395	Breeding material	900		AB	AB	AA	BB		AAAB	BBAB		H	M		> 750		Yes
SC10-48-001	Breeding material	900		AB	AB	AA	BB		AAAB	BBAB		H	M		> 750		Yes
SC10-48-044	Breeding material	900		AB	AB	AA	BB		AAAB	BBAB		H	M		> 750		Yes
SC10-48-131	Breeding material	900		AB	AB	AA	BB		AAAB	BBAB		H	M		> 750		Yes
SC10-50-244	Breeding material	900		AB	AB	AA	BB		AAAB	BBAB		H	M		> 750		Yes
SC10-51-083	Breeding material	900		AB	AB	AA	BB		AAAB	BBAB		H	M		> 750		Yes
SC10-55-081	Breeding material	900		AB	AB	AA	BB		AAAB	BBAB		H	M		> 750		Yes
SC10-55-247	Breeding material	900		AB	AB	AA	BB		AAAB	BBAB		H	M		> 750		Yes
SC10-55-288	Breeding material	900		AB	AB	AA	BB		AAAB	BBAB		H	M		> 750		Yes
SC10-55-346	Breeding material	900		AB	AB	AA	BB		AAAB	BBAB		H	M		> 750		Yes
SC10-55-468	Breeding material	900		AA	AA	AA	BB		AAAB	AAAB		H	H		> 850		Yes
SC11-02-126	Breeding material	900		BB	BB	AA	BB		BBAB	BBAB		M	M		600-850		No	+50
SC11-04-005	Breeding material	900		AA	AA	AA	BB		AAAB	AAAB		H	H		> 850		Yes
SC11-05-007	Breeding material	900		AA	AA	AA	BB		AAAB	AAAB		H	H		> 850		Yes
SC11-09-069	Breeding material	900		BB	BB	AA	BB		BBAB	BBAB		M	M		600-850		No	+50
SC11-11-003	Breeding material	900		BB	BB	AA	BB		BBAB	BBAB		M	M		600-850		No	+50
SC11-11-020	Breeding material	900		BB	BB	AA	BB		BBAB	BBAB		M	M		600-850		No	+50
SC12-01-041	Breeding material	900		BB	BB	AA	BB		BBAB	BBAB		M	M		600-850		No	+50
SC12-01-048	Breeding material	900		AB	AB	AA	BB		AAAB	BBAB		H	M		> 750		Yes
SC12-02-059	Breeding material	900		BB	BB	AA	BB		BBAB	BBAB		M	M		600-850		No	+50
SC12-03-021	Breeding material	900		AB	AB	AA	BB		AAAB	BBAB		H	M		> 750		Yes
SC12-04-031	Breeding material	900		AB	AB	AA	BB		AAAB	BBAB		H	M		> 750		Yes
SC12-05-085	Breeding material	900		AB	AB	AA	BB		AAAB	BBAB		H	M		> 750		Yes
SC12-08-008	Breeding material	900		AB	AB	AA	BB		AAAB	BBAB		H	M		> 750		Yes
Sunprince	Cultivar	900		BB	BB	AA	BB		BBAB	BBAB		M	M		600-850		No	+50
Sureprince	Cultivar	900		BB	BB	AA	BB		BBAB	BBAB		M	M		600-850		No	+50
Blazingstar	Cultivar	> 900		AB	AB	AA	BB		AAAB	BBAB		H	M		> 750		Yes
SC08-02-023	Breeding material	> 900		AA	AA	AA	BB		AAAB	AAAB		H	H		> 850		Yes
SC08-03-009	Breeding material	> 900		AB	AB	AA	BB		AAAB	BBAB		H	M		> 750		Yes
SC08-04-021	Breeding material	> 900		AB	AB	AA	BB		AAAB	BBAB		H	M		> 750		Yes
SC09-01-023	Breeding material	> 900		AB	AB	AA	BB		AAAB	BBAB		H	M		> 750		Yes
SC09-06-090	Breeding material	> 900		AB	AB	AA	BB		AAAB	BBAB		H	M		> 750		Yes
SC09-06-158	Breeding material	> 900		AA	AB	AA	AB		AAAA	ABAB		H	H		> 850		Yes
SC09-06-166	Breeding material	> 900		AB	AB	AA	BB		AAAB	BBAB		H	M		> 750		Yes
SC11-03-080	Breeding material	> 900		AA	AA	AA	BB		AAAB	AAAB		H	H		> 850		Yes
SC12-08-016	Breeding material	> 900		AB	BB	AA	AB		ABAA	BBAB		H	M		> 750		Yes

## Sheet: Supplementary Table S2
Supplementary Table S2. Cultivars used as controls for AA, AB, and BB genotypes in each KASP assay.
KASP Assay	Genotype
	AA	AB	BB
Ppe.CR-1	Contender	Elberta	Carored
Ppe.CR-2	Contender	Elberta	Carored
Ppe.CR-3	Contender	Goldcrest	Carored
Ppe.CR-4	Reliance	Intrepid	Contender

## Sheet: Supplementary Table S3
Supplementary Table S3. KASP result for Ppe.CR.1-1 KASP assay on the U.S. peach germplasm and F2 individuals.
TO USE TEMPLATE: Cells you can change are in gray. Make a copy of this worksheet. Then paste your RFUs in columns C and D. You can change the dotted boundary for no amplification in the top chart in S9 and R13. You can change the lower and upper bounds for assigning heterozygotes in the bottom chart in S31 and S34. You can also change how close the values can be to the bounds before being flagged…
For F1-3 only: FAM = BB and HEX = AA, so manually change the delta calculation in column G to (column E - column F)!																					FOR GRAPHING: GENOTYPING								FOR GRAPHING: SCATTERPLOT
Ppe.CR.1-1											BAD PLATE?	AOK!
Plate	Well	FAM	HEX	%FAM	%HEX	delta	genotype	No amplification	Marginal?											cell ID	No amp	AA	AB	BB	Marginal			cell ID	No amp	AA	AB	BB	Marginal
NTC	A01	26.1031	13.5392	2.8065	1.43796	-1.36853	NTC	-1.36853									HEX bound for no amp			NTC	-1.36853	#N/A	#N/A	#N/A	#N/A			NTC	1.43796	#N/A	#N/A	#N/A	#N/A
NTC	A02	0.814792	0.777259	0	0	0	NTC	0									x-coordinate	y-coordinate		NTC	0	#N/A	#N/A	#N/A	#N/A			NTC	0	#N/A	#N/A	#N/A	#N/A
NTC	A03	2.48455	4.88388	0.185309	0.462717	0.277408	NTC	0.277408									0	20		NTC	0.277408	#N/A	#N/A	#N/A	#N/A			NTC	0.462717	#N/A	#N/A	#N/A	#N/A
AA	A04	569.114	11.0767	63.0698	1.16049	-61.9093	AA										20	20		AA	#N/A	-61.9093	#N/A	#N/A	#N/A			AA	#N/A	1.16049	#N/A	#N/A	#N/A
AA	A05	601.684	11.389	66.6844	1.19569	-65.4887	AA										FAM bound for no amp			AA	#N/A	-65.4887	#N/A	#N/A	#N/A			AA	#N/A	1.19569	#N/A	#N/A	#N/A
AA	A06	609.049	4.53509	67.5018	0.423417	-67.0784	AA										x-coordinate	y-coordinate		AA	#N/A	-67.0784	#N/A	#N/A	#N/A			AA	#N/A	0.423417	#N/A	#N/A	#N/A
AB	A07	245.443	389.354	27.1488	43.7832	16.6343	AB										20	0		AB	#N/A	#N/A	16.6343	#N/A	#N/A			AB	#N/A	#N/A	43.7832	#N/A	#N/A
AB	A08	263.099	402.651	29.1082	45.2814	16.1732	AB										20	20		AB	#N/A	#N/A	16.1732	#N/A	#N/A			AB	#N/A	#N/A	45.2814	#N/A	#N/A
AB	A09	262.963	372.821	29.0932	41.9203	12.8271	AB													AB	#N/A	#N/A	12.8271	#N/A	#N/A			AB	#N/A	#N/A	41.9203	#N/A	#N/A
BB	A10	33.1205	641.38	3.58529	72.1804	68.5951	BB													BB	#N/A	#N/A	#N/A	68.5951	#N/A			BB	#N/A	#N/A	#N/A	72.1804	#N/A
BB	A11	38.7711	641.814	4.21239	72.2293	68.0169	BB													BB	#N/A	#N/A	#N/A	68.0169	#N/A			BB	#N/A	#N/A	#N/A	72.2293	#N/A
BB	A12	39.5824	570.965	4.30243	64.2463	59.9439	BB													BB	#N/A	#N/A	#N/A	59.9439	#N/A			BB	#N/A	#N/A	#N/A	64.2463	#N/A
Diamante	B01	25.4834	562.328	2.73772	63.2732	60.5355	BB													B01	#N/A	#N/A	#N/A	60.5355	#N/A			B01	#N/A	#N/A	#N/A	63.2732	#N/A
Fairlane	B02	36.2006	754.651	3.92711	84.9433	81.0162	BB													B02	#N/A	#N/A	#N/A	81.0162	#N/A			B02	#N/A	#N/A	#N/A	84.9433	#N/A
Flavorcrest	B03	29.1037	740.779	3.1395	83.3803	80.2408	BB													B03	#N/A	#N/A	#N/A	80.2408	#N/A			B03	#N/A	#N/A	#N/A	83.3803	#N/A
Orange Cling	B04	882.151	10.4288	97.8107	1.08749	-96.7232	AA													B04	#N/A	-96.7232	#N/A	#N/A	#N/A			B04	#N/A	1.08749	#N/A	#N/A	#N/A
Rio Oso Gem	B05	388.519	521.071	43.0274	58.6245	15.5971	AB													B05	#N/A	#N/A	15.5971	#N/A	#N/A			B05	#N/A	#N/A	58.6245	#N/A	#N/A
Morton	B06	817.577	13.0858	90.6442	1.38687	-89.2573	AA													B06	#N/A	-89.2573	#N/A	#N/A	#N/A			B06	#N/A	1.38687	#N/A	#N/A	#N/A
Amarillo Tardio	B07	827.743	7.74286	91.7725	0.784855	-90.9876	AA													B07	#N/A	-90.9876	#N/A	#N/A	#N/A			B07	#N/A	0.784855	#N/A	#N/A	#N/A
Westbrook	B08	28.4538	662.92	3.06738	74.6074	71.5401	BB													B08	#N/A	#N/A	#N/A	71.5401	#N/A			B08	#N/A	#N/A	#N/A	74.6074	#N/A
Dixired	B09	180.013	279.636	19.8874	31.4206	11.5332	AB													B09	#N/A	#N/A	11.5332	#N/A	#N/A			B09	#N/A	#N/A	31.4206	#N/A	#N/A
A007	B10	33.4156	422.027	3.61804	47.4647	43.8466	BB													B10	#N/A	#N/A	#N/A	43.8466	#N/A			B10	#N/A	#N/A	#N/A	47.4647	#N/A
C008	B11	24.6043	490.275	2.64016	55.1545	52.5144	BB													B11	#N/A	#N/A	#N/A	52.5144	#N/A			B11	#N/A	#N/A	#N/A	55.1545	#N/A
Tex First	B12	31.1566	597.12	3.36734	67.1934	63.8261	BB										lower bound for heterozygotes			B12	#N/A	#N/A	#N/A	63.8261	#N/A			B12	#N/A	#N/A	#N/A	67.1934	#N/A
VineGold	C01	31.8636	640.596	3.4458	72.092	68.6462	BB										0	-10		C01	#N/A	#N/A	#N/A	68.6462	#N/A			C01	#N/A	#N/A	#N/A	72.092	#N/A
Le Grand	C02	30.1606	710.221	3.2568	79.9371	76.6803	BB										100	-10		C02	#N/A	#N/A	#N/A	76.6803	#N/A			C02	#N/A	#N/A	#N/A	79.9371	#N/A
Flavortop	C03	370.623	508.558	41.0413	57.2145	16.1733	AB										upper bound for heterozygotes			C03	#N/A	#N/A	16.1733	#N/A	#N/A			C03	#N/A	#N/A	57.2145	#N/A	#N/A
Cumberland	C04	35.8456	739.515	3.88772	83.2378	79.3501	BB										0	34		C04	#N/A	#N/A	#N/A	79.3501	#N/A			C04	#N/A	#N/A	#N/A	83.2378	#N/A
Somervee	C05	320.902	460.269	35.5233	51.7735	16.2502	AB										100	34		C05	#N/A	#N/A	16.2502	#N/A	#N/A			C05	#N/A	#N/A	51.7735	#N/A	#N/A
Greensboro	C06	31.572	712.747	3.41344	80.2217	76.8083	BB										Margin	2		C06	#N/A	#N/A	#N/A	76.8083	#N/A			C06	#N/A	#N/A	#N/A	80.2217	#N/A
Panamit	C07	747.56	14.123	82.8737	1.50374	-81.37	AA													C07	#N/A	-81.37	#N/A	#N/A	#N/A			C07	#N/A	1.50374	#N/A	#N/A	#N/A
Joanna Sweet	C08	32.4229	704.321	3.50787	79.2723	75.7644	BB													C08	#N/A	#N/A	#N/A	75.7644	#N/A			C08	#N/A	#N/A	#N/A	79.2723	#N/A
Harrow Diamond	C09	278.901	430.152	30.862	48.3802	17.5182	AB													C09	#N/A	#N/A	17.5182	#N/A	#N/A			C09	#N/A	#N/A	48.3802	#N/A	#N/A
A009	C10	60.7178	519.94	6.64803	58.497	51.849	BB													C10	#N/A	#N/A	#N/A	51.849	#N/A			C10	#N/A	#N/A	#N/A	58.497	#N/A
Interprid	C11	264.154	357.656	29.2254	40.2116	10.9862	AB													C11	#N/A	#N/A	10.9862	#N/A	#N/A			C11	#N/A	#N/A	40.2116	#N/A	#N/A
Tropic Prince	C12	25.427	563.894	2.73146	63.4496	60.7181	BB													C12	#N/A	#N/A	#N/A	60.7181	#N/A			C12	#N/A	#N/A	#N/A	63.4496	#N/A
DesertGOld	D01	29.4741	633.924	3.18061	71.3403	68.1597	BB													D01	#N/A	#N/A	#N/A	68.1597	#N/A			D01	#N/A	#N/A	#N/A	71.3403	#N/A
Sprintime	D02	335.607	467.145	37.1552	52.5483	15.3931	AB													D02	#N/A	#N/A	15.3931	#N/A	#N/A			D02	#N/A	#N/A	52.5483	#N/A	#N/A
Hiley	D03	730.429	7.202	80.9726	0.723913	-80.2487	AA													D03	#N/A	-80.2487	#N/A	#N/A	#N/A			D03	#N/A	0.723913	#N/A	#N/A	#N/A
Fayette	D04	68.1822	888.279	7.47643	100	92.5236	BB													D04	#N/A	#N/A	#N/A	92.5236	#N/A			D04	#N/A	#N/A	#N/A	100	#N/A
Cardinal	D05	51.9005	749.432	5.66949	84.3553	78.6858	BB													D05	#N/A	#N/A	#N/A	78.6858	#N/A			D05	#N/A	#N/A	#N/A	84.3553	#N/A
Admiral Dewey	D06	768.068	44.5682	85.1498	4.93418	-80.2156	AA													D06	#N/A	-80.2156	#N/A	#N/A	#N/A			D06	#N/A	4.93418	#N/A	#N/A	#N/A
Bradley	D07	41.1208	517.048	4.47315	58.1712	53.698	BB													D07	#N/A	#N/A	#N/A	53.698	#N/A			D07	#N/A	#N/A	#N/A	58.1712	#N/A
O Henry	D08	191.833	292.562	21.1992	32.877	11.6778	AB													D08	#N/A	#N/A	11.6778	#N/A	#N/A			D08	#N/A	#N/A	32.877	#N/A	#N/A
Red Haven	D09	315.288	442.255	34.9002	49.7438	14.8436	AB													D09	#N/A	#N/A	14.8436	#N/A	#N/A			D09	#N/A	#N/A	49.7438	#N/A	#N/A
A066	D10	27.0324	407.045	2.90963	45.7765	42.8669	BB													D10	#N/A	#N/A	#N/A	42.8669	#N/A			D10	#N/A	#N/A	#N/A	45.7765	#N/A
Fantasia	D11	73.34	554.02	8.04884	62.3371	54.2882	BB													D11	#N/A	#N/A	#N/A	54.2882	#N/A			D11	#N/A	#N/A	#N/A	62.3371	#N/A
Fortyniner	D12	901.878	24.5055	100	2.6736	-97.3264	AA													D12	#N/A	-97.3264	#N/A	#N/A	#N/A			D12	#N/A	2.6736	#N/A	#N/A	#N/A
Vivid	E01	32.7356	634.767	3.54257	71.4353	67.8928	BB													E01	#N/A	#N/A	#N/A	67.8928	#N/A			E01	#N/A	#N/A	#N/A	71.4353	#N/A
Saturn	E02	38.3565	674.599	4.16638	75.9234	71.757	BB													E02	#N/A	#N/A	#N/A	71.757	#N/A			E02	#N/A	#N/A	#N/A	75.9234	#N/A
Salway	E03	698.712	15.6082	77.4527	1.67109	-75.7816	AA													E03	#N/A	-75.7816	#N/A	#N/A	#N/A			E03	#N/A	1.67109	#N/A	#N/A	#N/A
Harblaze	E04	302.415	593.591	33.4716	66.7957	33.3241	AB		CHECK											E04	#N/A	#N/A	33.3241	#N/A	33.3241			E04	#N/A	#N/A	66.7957	#N/A	66.7957
Champion	E05	804.097	38.1492	89.1482	4.21091	-84.9373	AA													E05	#N/A	-84.9373	#N/A	#N/A	#N/A			E05	#N/A	4.21091	#N/A	#N/A	#N/A
Yumyeong	E06	45.4844	698.621	4.95743	78.6301	73.6726	BB													E06	#N/A	#N/A	#N/A	73.6726	#N/A			E06	#N/A	#N/A	#N/A	78.6301	#N/A
Coronet	E07	19.4092	576.367	2.06361	64.8551	62.7915	BB													E07	#N/A	#N/A	#N/A	62.7915	#N/A			E07	#N/A	#N/A	#N/A	64.8551	#N/A
Crimson Lady	E08	25.3381	567.095	2.72159	63.8103	61.0887	BB													E08	#N/A	#N/A	#N/A	61.0887	#N/A			E08	#N/A	#N/A	#N/A	63.8103	#N/A
Spingprince	E09	17.9625	511.895	1.90305	57.5906	55.6875	BB													E09	#N/A	#N/A	#N/A	55.6875	#N/A			E09	#N/A	#N/A	#N/A	57.5906	#N/A
A130	E10	43.1739	405.231	4.70101	45.5722	40.8712	BB													E10	#N/A	#N/A	#N/A	40.8712	#N/A			E10	#N/A	#N/A	#N/A	45.5722	#N/A
Loring	E11	28.4652	579.754	3.06864	65.2367	62.168	BB													E11	#N/A	#N/A	#N/A	62.168	#N/A			E11	#N/A	#N/A	#N/A	65.2367	#N/A
Suncrest	E12	345.614	456.742	38.2658	51.3762	13.1104	AB													E12	#N/A	#N/A	13.1104	#N/A	#N/A			E12	#N/A	#N/A	51.3762	#N/A	#N/A
Peento	F01	30.7325	589.192	3.32027	66.3001	62.9798	BB													F01	#N/A	#N/A	#N/A	62.9798	#N/A			F01	#N/A	#N/A	#N/A	66.3001	#N/A
Chinese Cling	F02	26.9625	560.057	2.90187	63.0173	60.1154	BB													F02	#N/A	#N/A	#N/A	60.1154	#N/A			F02	#N/A	#N/A	#N/A	63.0173	#N/A
Slappey	F03	323.317	434.018	35.7913	48.8157	13.0244	AB													F03	#N/A	#N/A	13.0244	#N/A	#N/A			F03	#N/A	#N/A	48.8157	#N/A	#N/A
JH Hale	F04	32.5162	635.174	3.51822	71.4812	67.963	BB													F04	#N/A	#N/A	#N/A	67.963	#N/A			F04	#N/A	#N/A	#N/A	71.4812	#N/A
Cresthaven	F05	341.708	493.494	37.8323	55.5173	17.685	AB													F05	#N/A	#N/A	17.685	#N/A	#N/A			F05	#N/A	#N/A	55.5173	#N/A	#N/A
Nectar	F06	832.352	15.0429	92.2839	1.60739	-90.6765	AA													F06	#N/A	-90.6765	#N/A	#N/A	#N/A			F06	#N/A	1.60739	#N/A	#N/A	#N/A
Stark Saturn	F07	255.918	382.702	28.3113	43.0337	14.7223	AB													F07	#N/A	#N/A	14.7223	#N/A	#N/A			F07	#N/A	#N/A	43.0337	#N/A	#N/A
Summerprince	F08	26.0995	633.836	2.80609	71.3304	68.5243	BB													F08	#N/A	#N/A	#N/A	68.5243	#N/A			F08	#N/A	#N/A	#N/A	71.3304	#N/A
Chinapearl	F09	271.156	395.067	30.0025	44.4269	14.4244	AB													F09	#N/A	#N/A	14.4244	#N/A	#N/A			F09	#N/A	#N/A	44.4269	#N/A	#N/A
A151	F10	58.3566	357.584	6.38599	40.2034	33.8174	BB													F10	#N/A	#N/A	33.8174	#N/A	#N/A			F10	#N/A	#N/A	40.2034	#N/A	#N/A
Jefferson	F11	686.37	45.2089	76.0829	5.00637	-71.0765	AA													F11	#N/A	-71.0765	#N/A	#N/A	#N/A			F11	#N/A	5.00637	#N/A	#N/A	#N/A
Candor	F12	598.791	20.5709	66.3634	2.23027	-64.1331	AA													F12	#N/A	-64.1331	#N/A	#N/A	#N/A			F12	#N/A	2.23027	#N/A	#N/A	#N/A
Sunlite	G01	259.499	364.693	28.7088	41.0045	12.2957	AB													G01	#N/A	#N/A	12.2957	#N/A	#N/A			G01	#N/A	#N/A	41.0045	#N/A	#N/A
Dwarf Elberta	G02	344.842	490.558	38.1801	55.1865	17.0064	AB													G02	#N/A	#N/A	17.0064	#N/A	#N/A			G02	#N/A	#N/A	55.1865	#N/A	#N/A
White Health Cling	G03	692.307	12.5514	76.7418	1.32666	-75.4151	AA													G03	#N/A	-75.4151	#N/A	#N/A	#N/A			G03	#N/A	1.32666	#N/A	#N/A	#N/A
Red Baron	G04	394.491	525.71	43.6902	59.1472	15.457	AB													G04	#N/A	#N/A	15.457	#N/A	#N/A			G04	#N/A	#N/A	59.1472	#N/A	#N/A
Early Crewford	G05	747.733	16.7869	82.893	1.8039	-81.089	AA													G05	#N/A	-81.089	#N/A	#N/A	#N/A			G05	#N/A	1.8039	#N/A	#N/A	#N/A
Polly	G06	336.795	471.87	37.2871	53.0808	15.7937	AB													G06	#N/A	#N/A	15.7937	#N/A	#N/A			G06	#N/A	#N/A	53.0808	#N/A	#N/A
Caroking	G07	23.8986	600.706	2.56184	67.5974	65.0356	BB													G07	#N/A	#N/A	#N/A	65.0356	#N/A			G07	#N/A	#N/A	#N/A	67.5974	#N/A
Empress	G08	23.2032	568.974	2.48466	64.022	61.5373	BB													G08	#N/A	#N/A	#N/A	61.5373	#N/A			G08	#N/A	#N/A	#N/A	64.022	#N/A
Kakamas	G09	14.1524	487.819	1.48021	54.8778	53.3975	BB													G09	#N/A	#N/A	#N/A	53.3975	#N/A			G09	#N/A	#N/A	#N/A	54.8778	#N/A
A209	G10	52.7602	380.12	5.7649	42.7428	36.9779	BB													G10	#N/A	#N/A	#N/A	36.9779	#N/A			G10	#N/A	#N/A	#N/A	42.7428	#N/A
Redglobe	G11	319.117	446.902	35.3252	50.2674	14.9422	AB													G11	#N/A	#N/A	14.9422	#N/A	#N/A			G11	#N/A	#N/A	50.2674	#N/A	#N/A
Julyprince	G12	204.178	290.14	22.5692	32.6041	10.0349	AB													G12	#N/A	#N/A	10.0349	#N/A	#N/A			G12	#N/A	#N/A	32.6041	#N/A	#N/A
Galaxy	H01	20.3787	618.688	2.17121	69.6235	67.4523	BB													H01	#N/A	#N/A	#N/A	67.4523	#N/A			H01	#N/A	#N/A	#N/A	69.6235	#N/A
Federica	H02	15.548	522.382	1.63509	58.7723	57.1372	BB													H02	#N/A	#N/A	#N/A	57.1372	#N/A			H02	#N/A	#N/A	#N/A	58.7723	#N/A
White Hale	H03	22.1846	545.937	2.37162	61.4263	59.0547	BB													H03	#N/A	#N/A	#N/A	59.0547	#N/A			H03	#N/A	#N/A	#N/A	61.4263	#N/A
Red Top	H04	308.763	429.855	34.1761	48.3466	14.1705	AB													H04	#N/A	#N/A	14.1705	#N/A	#N/A			H04	#N/A	#N/A	48.3466	#N/A	#N/A
Mangold	H05	38.4122	638.284	4.17256	71.8316	67.659	BB													H05	#N/A	#N/A	#N/A	67.659	#N/A			H05	#N/A	#N/A	#N/A	71.8316	#N/A
Mountain Rose	H06	333.437	468.943	36.9144	52.7509	15.8365	AB													H06	#N/A	#N/A	15.8365	#N/A	#N/A			H06	#N/A	#N/A	52.7509	#N/A	#N/A
Harvester	H07	9.40822	448.202	0.953698	50.4139	49.4602	BB													H07	#N/A	#N/A	#N/A	49.4602	#N/A			H07	#N/A	#N/A	#N/A	50.4139	#N/A
SeptemberSnow	H08	204.84	135.4	22.6427	15.1687	-7.47399	AB													H08	#N/A	#N/A	-7.47399	#N/A	#N/A			H08	#N/A	#N/A	15.1687	#N/A	#N/A
Hakuho	H09	187.126	294.29	20.6769	33.0718	12.3949	AB													H09	#N/A	#N/A	12.3949	#N/A	#N/A			H09	#N/A	#N/A	33.0718	#N/A	#N/A
C005	H10	20.9332	422.119	2.23273	47.475	45.2422	BB													H10	#N/A	#N/A	#N/A	45.2422	#N/A			H10	#N/A	#N/A	#N/A	47.475	#N/A
Biscoe	H11	24.9051	554.107	2.67354	62.3468	59.6733	BB													H11	#N/A	#N/A	#N/A	59.6733	#N/A			H11	#N/A	#N/A	#N/A	62.3468	#N/A
C045	H12	30.86	388.21	3.33442	43.6543	40.3199	BB													H12	#N/A	#N/A	#N/A	40.3199	#N/A			H12	#N/A	#N/A	#N/A	43.6543	#N/A
																						-1353.71	436.173	2948.57

## Sheet: Supplementary Table S4
Supplementary Table S4. KASP result for Ppe.CR.1-2 KASP assay on the U.S. peach germplasm and F2 individuals.
TO USE TEMPLATE: Cells you can change are in gray. Make a copy of this worksheet. Then paste your RFUs in columns C and D. You can change the dotted boundary for no amplification in the top chart in S9 and R13. You can change the lower and upper bounds for assigning heterozygotes in the bottom chart in S31 and S34. You can also change how close the values can be to the bounds before being flagged…
For F1-3 only: FAM = BB and HEX = AA, so manually change the delta calculation in column G to (column E - column F)!																					FOR GRAPHING: GENOTYPING								FOR GRAPHING: SCATTERPLOT
Ppe.CR.1-2											BAD PLATE?	AOK!
Plate	Well	FAM	HEX	%FAM	%HEX	delta	genotype	No amplification	Marginal?											cell ID	No amp	AA	AB	BB	Marginal			cell ID	No amp	AA	AB	BB	Marginal
NTC	A01	6.36713	0.578438	1.68984	0.140821	-1.54902	NTC	-1.54902									HEX bound for no amp			NTC	-1.54902	#N/A	#N/A	#N/A	#N/A			NTC	0.140821	#N/A	#N/A	#N/A	#N/A
NTC	A02	1.03086	-0.410497	1.06996	0	-1.06996	NTC	-1.06996									x-coordinate	y-coordinate		NTC	-1.06996	#N/A	#N/A	#N/A	#N/A			NTC	0	#N/A	#N/A	#N/A	#N/A
NTC	A03	2.62372	1.64585	1.25499	0.292816	-0.962173	NTC	-0.962173									0	20		NTC	-0.962173	#N/A	#N/A	#N/A	#N/A			NTC	0.292816	#N/A	#N/A	#N/A	#N/A
AA	A04	660.866	8.43685	77.7195	1.25983	-76.4597	AA										20	20		AA	#N/A	-76.4597	#N/A	#N/A	#N/A			AA	#N/A	1.25983	#N/A	#N/A	#N/A
AA	A05	680.861	12.5754	80.0422	1.84915	-78.1931	AA										FAM bound for no amp			AA	#N/A	-78.1931	#N/A	#N/A	#N/A			AA	#N/A	1.84915	#N/A	#N/A	#N/A
AA	A06	672.529	13.8273	79.0743	2.02742	-77.0469	AA										x-coordinate	y-coordinate		AA	#N/A	-77.0469	#N/A	#N/A	#N/A			AA	#N/A	2.02742	#N/A	#N/A	#N/A
AB	A07	445.322	185.922	52.6809	26.5331	-26.1478	AB										20	0		AB	#N/A	#N/A	-26.1478	#N/A	#N/A			AB	#N/A	#N/A	26.5331	#N/A	#N/A
AB	A08	461.948	194.727	54.6122	27.7869	-26.8253	AB										20	20		AB	#N/A	#N/A	-26.8253	#N/A	#N/A			AB	#N/A	#N/A	27.7869	#N/A	#N/A
AB	A09	444.47	177.843	52.582	25.3827	-27.1992	AB													AB	#N/A	#N/A	-27.1992	#N/A	#N/A			AB	#N/A	#N/A	25.3827	#N/A	#N/A
BB	A10	46.5156	421.929	6.35368	60.1397	53.786	BB													BB	#N/A	#N/A	#N/A	53.786	#N/A			BB	#N/A	#N/A	#N/A	60.1397	#N/A
BB	A11	35.923	424.576	5.12319	60.5167	55.3935	BB													BB	#N/A	#N/A	#N/A	55.3935	#N/A			BB	#N/A	#N/A	#N/A	60.5167	#N/A
BB	A12	37.4197	363.869	5.29706	51.8722	46.5751	BB													BB	#N/A	#N/A	#N/A	46.5751	#N/A			BB	#N/A	#N/A	#N/A	51.8722	#N/A
Diamante	B01	-0.297176	366.607	0.915684	52.262	51.3463	BB													B01	#N/A	#N/A	#N/A	51.3463	#N/A			B01	#N/A	#N/A	#N/A	52.262	#N/A
Fairlane	B02	4.77952	551.808	1.50542	78.634	77.1286	BB													B02	#N/A	#N/A	#N/A	77.1286	#N/A			B02	#N/A	#N/A	#N/A	78.634	#N/A
Flavorcrest	B03	5.23388	454.095	1.5582	64.7201	63.1619	BB													B03	#N/A	#N/A	#N/A	63.1619	#N/A			B03	#N/A	#N/A	#N/A	64.7201	#N/A
Orange Cling	B04	584.702	259.218	68.8719	36.9702	-31.9017	AB													B04	#N/A	#N/A	-31.9017	#N/A	#N/A			B04	#N/A	#N/A	36.9702	#N/A	#N/A
Rio Oso Gem	B05	579.671	260.354	68.2875	37.1319	-31.1556	AB													B05	#N/A	#N/A	-31.1556	#N/A	#N/A			B05	#N/A	#N/A	37.1319	#N/A	#N/A
Morton	B06	546.639	238.832	64.4503	34.0674	-30.383	AB													B06	#N/A	#N/A	-30.383	#N/A	#N/A			B06	#N/A	#N/A	34.0674	#N/A	#N/A
Amarillo Tardio	B07	852.667	13.1739	100	1.93438	-98.0656	AA													B07	#N/A	-98.0656	#N/A	#N/A	#N/A			B07	#N/A	1.93438	#N/A	#N/A	#N/A
Westbrook	B08	-8.17981	435.591	0	62.0851	62.0851	BB													B08	#N/A	#N/A	#N/A	62.0851	#N/A			B08	#N/A	#N/A	#N/A	62.0851	#N/A
Dixired	B09	342.239	124.363	40.7063	17.7673	-22.939	AB													B09	#N/A	#N/A	-22.939	#N/A	#N/A			B09	#N/A	#N/A	17.7673	#N/A	#N/A
A007	B10	48.1241	227.901	6.54052	32.5108	25.9703	BB													B10	#N/A	#N/A	#N/A	25.9703	#N/A			B10	#N/A	#N/A	#N/A	32.5108	#N/A
C008	B11	-3.79821	299.38	0.508987	42.6891	42.1801	BB													B11	#N/A	#N/A	#N/A	42.1801	#N/A			B11	#N/A	#N/A	#N/A	42.6891	#N/A
Tex First	B12	-0.967349	401.751	0.837834	57.2664	56.4286	BB										lower bound for heterozygotes			B12	#N/A	#N/A	#N/A	56.4286	#N/A			B12	#N/A	#N/A	#N/A	57.2664	#N/A
VineGold	C01	-1.92153	433.005	0.726991	61.7169	60.9899	BB										0	-40		C01	#N/A	#N/A	#N/A	60.9899	#N/A			C01	#N/A	#N/A	#N/A	61.7169	#N/A
Le Grand	C02	-0.819172	499.906	0.855047	71.2433	70.3883	BB										100	-40		C02	#N/A	#N/A	#N/A	70.3883	#N/A			C02	#N/A	#N/A	#N/A	71.2433	#N/A
Flavortop	C03	0.783788	583.779	1.04125	83.1866	82.1454	BB										upper bound for heterozygotes			C03	#N/A	#N/A	#N/A	82.1454	#N/A			C03	#N/A	#N/A	#N/A	83.1866	#N/A
Cumberland	C04	-0.664109	539.618	0.87306	76.8982	76.0251	BB										0	10		C04	#N/A	#N/A	#N/A	76.0251	#N/A			C04	#N/A	#N/A	#N/A	76.8982	#N/A
Somervee	C05	10.1707	499.71	2.13168	71.2155	69.0838	BB										100	10		C05	#N/A	#N/A	#N/A	69.0838	#N/A			C05	#N/A	#N/A	#N/A	71.2155	#N/A
Greensboro	C06	-1.59556	460.571	0.764858	65.6422	64.8774	BB										Margin	2		C06	#N/A	#N/A	#N/A	64.8774	#N/A			C06	#N/A	#N/A	#N/A	65.6422	#N/A
Panamit	C07	546.03	233.321	64.3796	33.2826	-31.097	AB													C07	#N/A	#N/A	-31.097	#N/A	#N/A			C07	#N/A	#N/A	33.2826	#N/A	#N/A
Joanna Sweet	C08	-3.60701	478.304	0.531198	68.1673	67.6361	BB													C08	#N/A	#N/A	#N/A	67.6361	#N/A			C08	#N/A	#N/A	#N/A	68.1673	#N/A
Harrow Diamond	C09	483.885	204.595	57.1605	29.1921	-27.9684	AB													C09	#N/A	#N/A	-27.9684	#N/A	#N/A			C09	#N/A	#N/A	29.1921	#N/A	#N/A
A009	C10	108.847	291.836	13.5944	41.6149	28.0205	BB													C10	#N/A	#N/A	#N/A	28.0205	#N/A			C10	#N/A	#N/A	#N/A	41.6149	#N/A
Interprid	C11	-2.07701	384.838	0.70893	54.8581	54.1492	BB													C11	#N/A	#N/A	#N/A	54.1492	#N/A			C11	#N/A	#N/A	#N/A	54.8581	#N/A
Tropic Prince	C12	-0.537149	365.118	0.887808	52.05	51.1622	BB													C12	#N/A	#N/A	#N/A	51.1622	#N/A			C12	#N/A	#N/A	#N/A	52.05	#N/A
DesertGOld	D01	0.958187	442.552	1.06151	63.0764	62.0149	BB													D01	#N/A	#N/A	#N/A	62.0149	#N/A			D01	#N/A	#N/A	#N/A	63.0764	#N/A
Sprintime	D02	0.804892	518.808	1.04371	73.935	72.8912	BB													D02	#N/A	#N/A	#N/A	72.8912	#N/A			D02	#N/A	#N/A	#N/A	73.935	#N/A
Hiley	D03	5.73407	517.15	1.6163	73.6988	72.0825	BB													D03	#N/A	#N/A	#N/A	72.0825	#N/A			D03	#N/A	#N/A	#N/A	73.6988	#N/A
Fayette	D04	12.8271	701.854	2.44026	100	97.5597	BB													D04	#N/A	#N/A	#N/A	97.5597	#N/A			D04	#N/A	#N/A	#N/A	100	#N/A
Cardinal	D05	20.6022	544.824	3.34345	77.6395	74.2961	BB													D05	#N/A	#N/A	#N/A	74.2961	#N/A			D05	#N/A	#N/A	#N/A	77.6395	#N/A
Admiral Dewey	D06	5.11073	601.124	1.54389	85.6565	84.1126	BB													D06	#N/A	#N/A	#N/A	84.1126	#N/A			D06	#N/A	#N/A	#N/A	85.6565	#N/A
Bradley	D07	-4.31262	330.654	0.449232	47.1424	46.6932	BB													D07	#N/A	#N/A	#N/A	46.6932	#N/A			D07	#N/A	#N/A	#N/A	47.1424	#N/A
O Henry	D08	365.142	140.706	43.3668	20.0945	-23.2723	AB													D08	#N/A	#N/A	-23.2723	#N/A	#N/A			D08	#N/A	#N/A	20.0945	#N/A	#N/A
Red Haven	D09	529.579	217.459	62.4686	31.0238	-31.4448	AB													D09	#N/A	#N/A	-31.4448	#N/A	#N/A			D09	#N/A	#N/A	31.0238	#N/A	#N/A
A066	D10	27.213	244.658	4.11139	34.8969	30.7855	BB													D10	#N/A	#N/A	#N/A	30.7855	#N/A			D10	#N/A	#N/A	#N/A	34.8969	#N/A
Fantasia	D11	54.9496	363.301	7.3334	51.7913	44.4578	BB													D11	#N/A	#N/A	#N/A	44.4578	#N/A			D11	#N/A	#N/A	#N/A	51.7913	#N/A
Fortyniner	D12	619.634	259.652	72.9298	37.032	-35.8978	AB													D12	#N/A	#N/A	-35.8978	#N/A	#N/A			D12	#N/A	#N/A	37.032	#N/A	#N/A
Vivid	E01	-0.646638	414.584	0.875089	59.0938	58.2187	BB													E01	#N/A	#N/A	#N/A	58.2187	#N/A			E01	#N/A	#N/A	#N/A	59.0938	#N/A
Saturn	E02	1.75667	419.039	1.15427	59.7282	58.5739	BB													E02	#N/A	#N/A	#N/A	58.5739	#N/A			E02	#N/A	#N/A	#N/A	59.7282	#N/A
Salway	E03	-3.33993	493.23	0.562224	70.2927	69.7305	BB													E03	#N/A	#N/A	#N/A	69.7305	#N/A			E03	#N/A	#N/A	#N/A	70.2927	#N/A
Harblaze	E04	7.68974	579.415	1.84348	82.5652	80.7217	BB													E04	#N/A	#N/A	#N/A	80.7217	#N/A			E04	#N/A	#N/A	#N/A	82.5652	#N/A
Champion	E05	848.956	17.5358	99.569	2.5555	-97.0135	AA													E05	#N/A	-97.0135	#N/A	#N/A	#N/A			E05	#N/A	2.5555	#N/A	#N/A	#N/A
Yumyeong	E06	28.9232	487.492	4.31006	69.4756	65.1655	BB													E06	#N/A	#N/A	#N/A	65.1655	#N/A			E06	#N/A	#N/A	#N/A	69.4756	#N/A
Coronet	E07	-1.26019	361.276	0.803816	51.503	50.6992	BB													E07	#N/A	#N/A	#N/A	50.6992	#N/A			E07	#N/A	#N/A	#N/A	51.503	#N/A
Crimson Lady	E08	-1.12441	304.986	0.819589	43.4875	42.6679	BB													E08	#N/A	#N/A	#N/A	42.6679	#N/A			E08	#N/A	#N/A	#N/A	43.4875	#N/A
Spingprince	E09	-1.77198	306.655	0.744364	43.7251	42.9808	BB													E09	#N/A	#N/A	#N/A	42.9808	#N/A			E09	#N/A	#N/A	#N/A	43.7251	#N/A
A130	E10	71.2971	232.107	9.23241	33.1096	23.8772	BB													E10	#N/A	#N/A	#N/A	23.8772	#N/A			E10	#N/A	#N/A	#N/A	33.1096	#N/A
Loring	E11	-3.07592	375.526	0.592892	53.532	52.9391	BB													E11	#N/A	#N/A	#N/A	52.9391	#N/A			E11	#N/A	#N/A	#N/A	53.532	#N/A
Suncrest	E12	531.511	219.799	62.693	31.357	-31.336	AB													E12	#N/A	#N/A	-31.336	#N/A	#N/A			E12	#N/A	#N/A	31.357	#N/A	#N/A
Peento	F01	0.538527	390.597	1.01276	55.6781	54.6653	BB													F01	#N/A	#N/A	#N/A	54.6653	#N/A			F01	#N/A	#N/A	#N/A	55.6781	#N/A
Chinese Cling	F02	-2.83826	332.823	0.6205	47.4513	46.8308	BB													F02	#N/A	#N/A	#N/A	46.8308	#N/A			F02	#N/A	#N/A	#N/A	47.4513	#N/A
Slappey	F03	0.807152	474.517	1.04397	67.6281	66.5841	BB													F03	#N/A	#N/A	#N/A	66.5841	#N/A			F03	#N/A	#N/A	#N/A	67.6281	#N/A
JH Hale	F04	6.49152	411.726	1.70429	58.6868	56.9825	BB													F04	#N/A	#N/A	#N/A	56.9825	#N/A			F04	#N/A	#N/A	#N/A	58.6868	#N/A
Cresthaven	F05	4.25872	542.446	1.44492	77.3009	75.856	BB													F05	#N/A	#N/A	#N/A	75.856	#N/A			F05	#N/A	#N/A	#N/A	77.3009	#N/A
Nectar	F06	-0.588587	595.973	0.881833	84.923	84.0411	BB													F06	#N/A	#N/A	#N/A	84.0411	#N/A			F06	#N/A	#N/A	#N/A	84.923	#N/A
Stark Saturn	F07	2.86662	401.708	1.28321	57.2603	55.9771	BB													F07	#N/A	#N/A	#N/A	55.9771	#N/A			F07	#N/A	#N/A	#N/A	57.2603	#N/A
Summerprince	F08	-1.24993	407.5	0.805008	58.0851	57.2801	BB													F08	#N/A	#N/A	#N/A	57.2801	#N/A			F08	#N/A	#N/A	#N/A	58.0851	#N/A
Chinapearl	F09	479.424	184.769	56.6424	26.3689	-30.2735	AB													F09	#N/A	#N/A	-30.2735	#N/A	#N/A			F09	#N/A	#N/A	26.3689	#N/A	#N/A
A151	F10	101.801	179.432	12.7759	25.6089	12.8331	BB													F10	#N/A	#N/A	#N/A	12.8331	#N/A			F10	#N/A	#N/A	#N/A	25.6089	#N/A
Jefferson	F11	730.962	30.072	85.8622	4.34061	-81.5216	AA													F11	#N/A	-81.5216	#N/A	#N/A	#N/A			F11	#N/A	4.34061	#N/A	#N/A	#N/A
Candor	F12	699.536	5.73745	82.2116	0.875446	-81.3361	AA													F12	#N/A	-81.3361	#N/A	#N/A	#N/A			F12	#N/A	0.875446	#N/A	#N/A	#N/A
Sunlite	G01	0.586357	407.825	1.01832	58.1314	57.1131	BB													G01	#N/A	#N/A	#N/A	57.1131	#N/A			G01	#N/A	#N/A	#N/A	58.1314	#N/A
Dwarf Elberta	G02	511.955	229.686	60.4214	32.7649	-27.6564	AB													G02	#N/A	#N/A	-27.6564	#N/A	#N/A			G02	#N/A	#N/A	32.7649	#N/A	#N/A
White Health Cling	G03	722.27	12.3008	84.8525	1.81005	-83.0425	AA													G03	#N/A	-83.0425	#N/A	#N/A	#N/A			G03	#N/A	1.81005	#N/A	#N/A	#N/A
Red Baron	G04	8.64375	597.666	1.9543	85.1641	83.2097	BB													G04	#N/A	#N/A	#N/A	83.2097	#N/A			G04	#N/A	#N/A	#N/A	85.1641	#N/A
Early Crewford	G05	522.104	218.127	61.6003	31.1191	-30.4813	AB													G05	#N/A	#N/A	-30.4813	#N/A	#N/A			G05	#N/A	#N/A	31.1191	#N/A	#N/A
Polly	G06	531.577	233.775	62.7006	33.3472	-29.3535	AB													G06	#N/A	#N/A	-29.3535	#N/A	#N/A			G06	#N/A	#N/A	33.3472	#N/A	#N/A
Caroking	G07	-1.43971	385.936	0.782963	55.0145	54.2315	BB													G07	#N/A	#N/A	#N/A	54.2315	#N/A			G07	#N/A	#N/A	#N/A	55.0145	#N/A
Empress	G08	0.317606	379.48	0.9871	54.0951	53.108	BB													G08	#N/A	#N/A	#N/A	53.108	#N/A			G08	#N/A	#N/A	#N/A	54.0951	#N/A
Kakamas	G09	-2.20319	280.001	0.694273	39.9296	39.2354	BB													G09	#N/A	#N/A	#N/A	39.2354	#N/A			G09	#N/A	#N/A	#N/A	39.9296	#N/A
A209	G10	105.477	202.665	13.2029	28.9173	15.7144	BB													G10	#N/A	#N/A	#N/A	15.7144	#N/A			G10	#N/A	#N/A	#N/A	28.9173	#N/A
Redglobe	G11	5.01688	466.253	1.53299	66.4513	64.9183	BB													G11	#N/A	#N/A	#N/A	64.9183	#N/A			G11	#N/A	#N/A	#N/A	66.4513	#N/A
Julyprince	G12	-0.229767	305.975	0.923515	43.6282	42.7047	BB													G12	#N/A	#N/A	#N/A	42.7047	#N/A			G12	#N/A	#N/A	#N/A	43.6282	#N/A
Galaxy	H01	-0.789809	489.563	0.858458	69.7705	68.912	BB													H01	#N/A	#N/A	#N/A	68.912	#N/A			H01	#N/A	#N/A	#N/A	69.7705	#N/A
Federica	H02	-1.24646	321.485	0.805411	45.8368	45.0314	BB													H02	#N/A	#N/A	#N/A	45.0314	#N/A			H02	#N/A	#N/A	#N/A	45.8368	#N/A
White Hale	H03	-0.677029	338.051	0.871559	48.1958	47.3242	BB													H03	#N/A	#N/A	#N/A	47.3242	#N/A			H03	#N/A	#N/A	#N/A	48.1958	#N/A
Red Top	H04	1.63955	473.247	1.14066	67.4472	66.3066	BB													H04	#N/A	#N/A	#N/A	66.3066	#N/A			H04	#N/A	#N/A	#N/A	67.4472	#N/A
Mangold	H05	3.76478	440.137	1.38754	62.7324	61.3448	BB													H05	#N/A	#N/A	#N/A	61.3448	#N/A			H05	#N/A	#N/A	#N/A	62.7324	#N/A
Mountain Rose	H06	519.061	230.48	61.2467	32.878	-28.3687	AB													H06	#N/A	#N/A	-28.3687	#N/A	#N/A			H06	#N/A	#N/A	32.878	#N/A	#N/A
Harvester	H07	-6.03602	274.325	0.249033	39.1214	38.8724	BB													H07	#N/A	#N/A	#N/A	38.8724	#N/A			H07	#N/A	#N/A	#N/A	39.1214	#N/A
SeptemberSnow	H08	237.164	85.4492	28.5002	12.2261	-16.2741	AB													H08	#N/A	#N/A	-16.2741	#N/A	#N/A			H08	#N/A	#N/A	12.2261	#N/A	#N/A
Hakuho	H09	347.129	133.421	41.2743	19.0572	-22.2172	AB													H09	#N/A	#N/A	-22.2172	#N/A	#N/A			H09	#N/A	#N/A	19.0572	#N/A	#N/A
C005	H10	-2.9057	237.365	0.612666	33.8584	33.2457	BB													H10	#N/A	#N/A	#N/A	33.2457	#N/A			H10	#N/A	#N/A	#N/A	33.8584	#N/A
Biscoe	H11	-0.640552	358.22	0.875796	51.0678	50.192	BB													H11	#N/A	#N/A	#N/A	50.192	#N/A			H11	#N/A	#N/A	#N/A	51.0678	#N/A
C045	H12	-1.81413	214.568	0.739468	30.6122	29.8728	BB													H12	#N/A	#N/A	#N/A	29.8728	#N/A			H12	#N/A	#N/A	#N/A	30.6122	#N/A
																						-672.679	-562.192	3651.39

## Sheet: Supplementay Table S5
Supplementary Table S5. KASP result for Ppe.CR.1-3 KASP assay on the U.S. peach germplasm and F2 individuals.
TO USE TEMPLATE: Cells you can change are in gray. Make a copy of this worksheet. Then paste your RFUs in columns C and D. You can change the dotted boundary for no amplification in the top chart in S9 and R13. You can change the lower and upper bounds for assigning heterozygotes in the bottom chart in S31 and S34. You can also change how close the values can be to the bounds before being flagged…
For F1-3 only: FAM = BB and HEX = AA, so manually change the delta calculation in column G to (column E - column F)!																					FOR GRAPHING: GENOTYPING								FOR GRAPHING: SCATTERPLOT
Ppe.CR.1-3											BAD PLATE?	AOK!
Plate	Well	FAM	HEX	%FAM	%HEX	delta	genotype	No amplification	Marginal?											cell ID	No amp	AA	AB	BB	Marginal			cell ID	No amp	AA	AB	BB	Marginal
NTC	A01	8.72598	8.17622	2.37914	5.49693	3.1178	NTC	3.1178									HEX bound for no amp			NTC	3.1178	#N/A	#N/A	#N/A	#N/A			NTC	5.49693	#N/A	#N/A	#N/A	#N/A
NTC	A02	-3.17573	1.7087	0	3.18156	3.18156	NTC	3.18156									x-coordinate	y-coordinate		NTC	3.18156	#N/A	#N/A	#N/A	#N/A			NTC	3.18156	#N/A	#N/A	#N/A	#N/A
NTC	A03	2.47426	0.844708	1.12943	2.87225	1.74282	NTC	1.74282									0	20		NTC	1.74282	#N/A	#N/A	#N/A	#N/A			NTC	2.87225	#N/A	#N/A	#N/A	#N/A
AA	A04	308.018	1.04902	62.2072	2.94539	-59.2618	AA										20	20		AA	#N/A	-59.2618	#N/A	#N/A	#N/A			AA	#N/A	2.94539	#N/A	#N/A	#N/A
AA	A05	355.203	0.545718	71.6395	2.76521	-68.8743	AA										FAM bound for no amp			AA	#N/A	-68.8743	#N/A	#N/A	#N/A			AA	#N/A	2.76521	#N/A	#N/A	#N/A
AA	A06	406.697	0.711866	81.9331	2.82469	-79.1084	AA										x-coordinate	y-coordinate		AA	#N/A	-79.1084	#N/A	#N/A	#N/A			AA	#N/A	2.82469	#N/A	#N/A	#N/A
AB	A07	216.092	178.179	43.8313	66.3582	22.5268	AB										20	0		AB	#N/A	#N/A	22.5268	#N/A	#N/A			AB	#N/A	#N/A	66.3582	#N/A	#N/A
AB	A08	197.866	193.775	40.1879	71.9414	31.7535	AB										20	20		AB	#N/A	#N/A	31.7535	#N/A	#N/A			AB	#N/A	#N/A	71.9414	#N/A	#N/A
AB	A09	211.939	157.568	43.0013	58.9792	15.9779	AB													AB	#N/A	#N/A	15.9779	#N/A	#N/A			AB	#N/A	#N/A	58.9792	#N/A	#N/A
BB	A10	18.5826	272.151	4.34947	100	95.6505	BB													BB	#N/A	#N/A	#N/A	95.6505	#N/A			BB	#N/A	#N/A	#N/A	100	#N/A
BB	A11	8.26182	247.992	2.28635	91.351	89.0647	BB													BB	#N/A	#N/A	#N/A	89.0647	#N/A			BB	#N/A	#N/A	#N/A	91.351	#N/A
BB	A12	18.5826	272.151	4.34947	100	95.6505	BB													BB	#N/A	#N/A	#N/A	95.6505	#N/A			BB	#N/A	#N/A	#N/A	100	#N/A
Diamante	B01	155.415	147.981	31.7022	55.5472	23.845	AB													B01	#N/A	#N/A	23.845	#N/A	#N/A			B01	#N/A	#N/A	55.5472	#N/A	#N/A
Fairlane	B02	377.031	17.0645	76.0028	8.67893	-67.3239	AA													B02	#N/A	-67.3239	#N/A	#N/A	#N/A			B02	#N/A	8.67893	#N/A	#N/A	#N/A
Flavorcrest	B03	332.555	2.91181	67.1122	3.61227	-63.4999	AA													B03	#N/A	-63.4999	#N/A	#N/A	#N/A			B03	#N/A	3.61227	#N/A	#N/A	#N/A
Orange Cling	B04	492.13	3.40614	99.011	3.78924	-95.2218	AA													B04	#N/A	-95.2218	#N/A	#N/A	#N/A			B04	#N/A	3.78924	#N/A	#N/A	#N/A
Rio Oso Gem	B05	419.408	-2.35462	84.474	1.72689	-82.7471	AA													B05	#N/A	-82.7471	#N/A	#N/A	#N/A			B05	#N/A	1.72689	#N/A	#N/A	#N/A
Morton	B06	497.077	0.604354	100	2.7862	-97.2138	AA													B06	#N/A	-97.2138	#N/A	#N/A	#N/A			B06	#N/A	2.7862	#N/A	#N/A	#N/A
Amarillo Tardio	B07	422.089	13.8604	85.0098	7.53189	-77.4779	AA													B07	#N/A	-77.4779	#N/A	#N/A	#N/A			B07	#N/A	7.53189	#N/A	#N/A	#N/A
Westbrook	B08	336.062	-4.49115	67.8131	0.962007	-66.8511	AA													B08	#N/A	-66.8511	#N/A	#N/A	#N/A			B08	#N/A	0.962007	#N/A	#N/A	#N/A
Dixired	B09	241.944	2.90508	48.9991	3.60986	-45.3892	AA													B09	#N/A	-45.3892	#N/A	#N/A	#N/A			B09	#N/A	3.60986	#N/A	#N/A	#N/A
A007	B10	238.955	8.91894	48.4015	5.76283	-42.6387	AA													B10	#N/A	-42.6387	#N/A	#N/A	#N/A			B10	#N/A	5.76283	#N/A	#N/A	#N/A
C008	B11	316.292	3.8317	63.8611	3.94159	-59.9195	AA													B11	#N/A	-59.9195	#N/A	#N/A	#N/A			B11	#N/A	3.94159	#N/A	#N/A	#N/A
Tex First	B12	381.457	8.18939	76.8877	5.50165	-71.386	AA										lower bound for heterozygotes			B12	#N/A	-71.386	#N/A	#N/A	#N/A			B12	#N/A	5.50165	#N/A	#N/A	#N/A
VineGold	C01	353.708	-1.6045	71.3407	1.99543	-69.3453	AA										0	-15		C01	#N/A	-69.3453	#N/A	#N/A	#N/A			C01	#N/A	1.99543	#N/A	#N/A	#N/A
Le Grand	C02	322.558	16.4605	65.1138	8.46273	-56.6511	AA										100	-15		C02	#N/A	-56.6511	#N/A	#N/A	#N/A			C02	#N/A	8.46273	#N/A	#N/A	#N/A
Flavortop	C03	391.584	-7.17831	78.912	0	-78.912	AA										upper bound for heterozygotes			C03	#N/A	-78.912	#N/A	#N/A	#N/A			C03	#N/A	0	#N/A	#N/A	#N/A
Cumberland	C04	427.57	-0.0677331	86.1055	2.54559	-83.5599	AA										0	40		C04	#N/A	-83.5599	#N/A	#N/A	#N/A			C04	#N/A	2.54559	#N/A	#N/A	#N/A
Somervee	C05	343.01	11.4409	69.202	6.6657	-62.5363	AA										100	40		C05	#N/A	-62.5363	#N/A	#N/A	#N/A			C05	#N/A	6.6657	#N/A	#N/A	#N/A
Greensboro	C06	389.453	12.0976	78.486	6.90081	-71.5852	AA										Margin	2		C06	#N/A	-71.5852	#N/A	#N/A	#N/A			C06	#N/A	6.90081	#N/A	#N/A	#N/A
Panamit	C07	441.633	-2.9177	88.9167	1.5253	-87.3914	AA													C07	#N/A	-87.3914	#N/A	#N/A	#N/A			C07	#N/A	1.5253	#N/A	#N/A	#N/A
Joanna Sweet	C08	374.142	12.4775	75.4253	7.0368	-68.3885	AA													C08	#N/A	-68.3885	#N/A	#N/A	#N/A			C08	#N/A	7.0368	#N/A	#N/A	#N/A
Harrow Diamond	C09	360.386	-2.56348	72.6755	1.65211	-71.0234	AA													C09	#N/A	-71.0234	#N/A	#N/A	#N/A			C09	#N/A	1.65211	#N/A	#N/A	#N/A
A009	C10	285.194	2.68204	57.6448	3.53001	-54.1148	AA													C10	#N/A	-54.1148	#N/A	#N/A	#N/A			C10	#N/A	3.53001	#N/A	#N/A	#N/A
Interprid	C11	298.953	0.355459	60.3951	2.6971	-57.698	AA													C11	#N/A	-57.698	#N/A	#N/A	#N/A			C11	#N/A	2.6971	#N/A	#N/A	#N/A
Tropic Prince	C12	351.646	-0.91973	70.9284	2.24058	-68.6878	AA													C12	#N/A	-68.6878	#N/A	#N/A	#N/A			C12	#N/A	2.24058	#N/A	#N/A	#N/A
DesertGOld	D01	280.833	5.7412	56.7731	4.6252	-52.1479	AA													D01	#N/A	-52.1479	#N/A	#N/A	#N/A			D01	#N/A	4.6252	#N/A	#N/A	#N/A
Sprintime	D02	204.068	178.98	41.4278	66.6449	25.2171	AB													D02	#N/A	#N/A	25.2171	#N/A	#N/A			D02	#N/A	#N/A	66.6449	#N/A	#N/A
Hiley	D03	421.528	11.7999	84.8977	6.79422	-78.1034	AA													D03	#N/A	-78.1034	#N/A	#N/A	#N/A			D03	#N/A	6.79422	#N/A	#N/A	#N/A
Fayette	D04	483.705	16.3832	97.3268	8.43504	-88.8917	AA													D04	#N/A	-88.8917	#N/A	#N/A	#N/A			D04	#N/A	8.43504	#N/A	#N/A	#N/A
Cardinal	D05	437.851	2.32302	88.1607	3.40148	-84.7592	AA													D05	#N/A	-84.7592	#N/A	#N/A	#N/A			D05	#N/A	3.40148	#N/A	#N/A	#N/A
Admiral Dewey	D06	492.665	22.3576	99.1179	10.5739	-88.544	AA													D06	#N/A	-88.544	#N/A	#N/A	#N/A			D06	#N/A	10.5739	#N/A	#N/A	#N/A
Bradley	D07	294.579	-1.2413	59.5209	2.12546	-57.3954	AA													D07	#N/A	-57.3954	#N/A	#N/A	#N/A			D07	#N/A	2.12546	#N/A	#N/A	#N/A
O Henry	D08	258.488	3.61577	52.3062	3.86429	-48.4419	AA													D08	#N/A	-48.4419	#N/A	#N/A	#N/A			D08	#N/A	3.86429	#N/A	#N/A	#N/A
Red Haven	D09	366.844	1.22128	73.9665	3.00706	-70.9595	AA													D09	#N/A	-70.9595	#N/A	#N/A	#N/A			D09	#N/A	3.00706	#N/A	#N/A	#N/A
A066	D10	224.328	6.83672	45.4776	5.01739	-40.4602	AA													D10	#N/A	-40.4602	#N/A	#N/A	#N/A			D10	#N/A	5.01739	#N/A	#N/A	#N/A
Fantasia	D11	375.005	4.8892	75.5978	4.32018	-71.2777	AA													D11	#N/A	-71.2777	#N/A	#N/A	#N/A			D11	#N/A	4.32018	#N/A	#N/A	#N/A
Fortyniner	D12	429.373	10.6923	86.466	6.39768	-80.0683	AA													D12	#N/A	-80.0683	#N/A	#N/A	#N/A			D12	#N/A	6.39768	#N/A	#N/A	#N/A
Vivid	E01	321.604	3.42987	64.923	3.79774	-61.1253	AA													E01	#N/A	-61.1253	#N/A	#N/A	#N/A			E01	#N/A	3.79774	#N/A	#N/A	#N/A
Saturn	E02	264.287	-0.957532	53.4654	2.22704	-51.2384	AA													E02	#N/A	-51.2384	#N/A	#N/A	#N/A			E02	#N/A	2.22704	#N/A	#N/A	#N/A
Salway	E03	337.138	11.0111	68.0283	6.51181	-61.5164	AA													E03	#N/A	-61.5164	#N/A	#N/A	#N/A			E03	#N/A	6.51181	#N/A	#N/A	#N/A
Harblaze	E04	454.501	0.3704	91.4889	2.70244	-88.7865	AA													E04	#N/A	-88.7865	#N/A	#N/A	#N/A			E04	#N/A	2.70244	#N/A	#N/A	#N/A
Champion	E05	397.847	2.46721	80.164	3.4531	-76.7109	AA													E05	#N/A	-76.7109	#N/A	#N/A	#N/A			E05	#N/A	3.4531	#N/A	#N/A	#N/A
Yumyeong	E06	415.908	3.37245	83.7744	3.77718	-79.9972	AA													E06	#N/A	-79.9972	#N/A	#N/A	#N/A			E06	#N/A	3.77718	#N/A	#N/A	#N/A
Coronet	E07	162.004	167.177	33.0193	62.4193	29.4	AB													E07	#N/A	#N/A	29.4	#N/A	#N/A			E07	#N/A	#N/A	62.4193	#N/A	#N/A
Crimson Lady	E08	165.019	149.51	33.622	56.0946	22.4726	AB													E08	#N/A	#N/A	22.4726	#N/A	#N/A			E08	#N/A	#N/A	56.0946	#N/A	#N/A
Spingprince	E09	170.577	136.575	34.733	51.4639	16.7309	AB													E09	#N/A	#N/A	16.7309	#N/A	#N/A			E09	#N/A	#N/A	51.4639	#N/A	#N/A
A130	E10	237.782	17.2382	48.1672	8.74113	-39.426	AA													E10	#N/A	-39.426	#N/A	#N/A	#N/A			E10	#N/A	8.74113	#N/A	#N/A	#N/A
Loring	E11	357.178	16.3248	72.0343	8.41413	-63.6201	AA													E11	#N/A	-63.6201	#N/A	#N/A	#N/A			E11	#N/A	8.41413	#N/A	#N/A	#N/A
Suncrest	E12	380.721	2.12547	76.7405	3.33076	-73.4097	AA													E12	#N/A	-73.4097	#N/A	#N/A	#N/A			E12	#N/A	3.33076	#N/A	#N/A	#N/A
Peento	F01	266.756	-1.35367	53.959	2.08523	-51.8738	AA													F01	#N/A	-51.8738	#N/A	#N/A	#N/A			F01	#N/A	2.08523	#N/A	#N/A	#N/A
Chinese Cling	F02	255.539	9.83809	51.7168	6.09188	-45.6249	AA													F02	#N/A	-45.6249	#N/A	#N/A	#N/A			F02	#N/A	6.09188	#N/A	#N/A	#N/A
Slappey	F03	342.424	13.5746	69.085	7.42956	-61.6554	AA													F03	#N/A	-61.6554	#N/A	#N/A	#N/A			F03	#N/A	7.42956	#N/A	#N/A	#N/A
JH Hale	F04	328.823	6.09029	66.3661	4.75017	-61.616	AA													F04	#N/A	-61.616	#N/A	#N/A	#N/A			F04	#N/A	4.75017	#N/A	#N/A	#N/A
Cresthaven	F05	439.21	6.44419	88.4324	4.87687	-83.5555	AA													F05	#N/A	-83.5555	#N/A	#N/A	#N/A			F05	#N/A	4.87687	#N/A	#N/A	#N/A
Nectar	F06	415.167	12.9144	83.6262	7.19321	-76.433	AA													F06	#N/A	-76.433	#N/A	#N/A	#N/A			F06	#N/A	7.19321	#N/A	#N/A	#N/A
Stark Saturn	F07	384.202	18.0526	77.4364	9.0327	-68.4037	AA													F07	#N/A	-68.4037	#N/A	#N/A	#N/A			F07	#N/A	9.0327	#N/A	#N/A	#N/A
Summerprince	F08	408.245	3.98554	82.2425	3.99667	-78.2458	AA													F08	#N/A	-78.2458	#N/A	#N/A	#N/A			F08	#N/A	3.99667	#N/A	#N/A	#N/A
Chinapearl	F09	326.847	3.36378	65.971	3.77408	-62.197	AA													F09	#N/A	-62.197	#N/A	#N/A	#N/A			F09	#N/A	3.77408	#N/A	#N/A	#N/A
A151	F10	220.739	-2.74753	44.7603	1.58622	-43.174	AA													F10	#N/A	-43.174	#N/A	#N/A	#N/A			F10	#N/A	1.58622	#N/A	#N/A	#N/A
Jefferson	F11	413.077	5.52245	83.2083	4.54688	-78.6615	AA													F11	#N/A	-78.6615	#N/A	#N/A	#N/A			F11	#N/A	4.54688	#N/A	#N/A	#N/A
Candor	F12	343.806	6.94021	69.3613	5.05444	-64.3068	AA													F12	#N/A	-64.3068	#N/A	#N/A	#N/A			F12	#N/A	5.05444	#N/A	#N/A	#N/A
Sunlite	G01	267.26	13.4115	54.0599	7.37117	-46.6887	AA													G01	#N/A	-46.6887	#N/A	#N/A	#N/A			G01	#N/A	7.37117	#N/A	#N/A	#N/A
Dwarf Elberta	G02	341.548	-1.19562	68.9098	2.14181	-66.768	AA													G02	#N/A	-66.768	#N/A	#N/A	#N/A			G02	#N/A	2.14181	#N/A	#N/A	#N/A
White Health Cling	G03	344.304	9.80462	69.4608	6.0799	-63.3809	AA													G03	#N/A	-63.3809	#N/A	#N/A	#N/A			G03	#N/A	6.0799	#N/A	#N/A	#N/A
Red Baron	G04	395.495	-0.858069	79.6939	2.26265	-77.4312	AA													G04	#N/A	-77.4312	#N/A	#N/A	#N/A			G04	#N/A	2.26265	#N/A	#N/A	#N/A
Early Crewford	G05	352.773	0.17688	71.1536	2.63316	-68.5205	AA													G05	#N/A	-68.5205	#N/A	#N/A	#N/A			G05	#N/A	2.63316	#N/A	#N/A	#N/A
Polly	G06	439.387	-5.44446	88.4677	0.620721	-87.8469	AA													G06	#N/A	-87.8469	#N/A	#N/A	#N/A			G06	#N/A	0.620721	#N/A	#N/A	#N/A
Caroking	G07	292.959	-0.631282	59.1969	2.34384	-56.8531	AA													G07	#N/A	-56.8531	#N/A	#N/A	#N/A			G07	#N/A	2.34384	#N/A	#N/A	#N/A
Empress	G08	177.158	141.886	36.0485	53.3651	17.3165	AB													G08	#N/A	#N/A	17.3165	#N/A	#N/A			G08	#N/A	#N/A	53.3651	#N/A	#N/A
Kakamas	G09	6.4741	222.728	1.92899	82.3067	80.3777	BB													G09	#N/A	#N/A	#N/A	80.3777	#N/A			G09	#N/A	#N/A	#N/A	82.3067	#N/A
A209	G10	225.331	-0.619604	45.6782	2.34802	-43.3302	AA													G10	#N/A	-43.3302	#N/A	#N/A	#N/A			G10	#N/A	2.34802	#N/A	#N/A	#N/A
Redglobe	G11	355.356	18.7663	71.67	9.2882	-62.3818	AA													G11	#N/A	-62.3818	#N/A	#N/A	#N/A			G11	#N/A	9.2882	#N/A	#N/A	#N/A
Julyprince	G12	304.904	1.34421	61.5847	3.05107	-58.5336	AA													G12	#N/A	-58.5336	#N/A	#N/A	#N/A			G12	#N/A	3.05107	#N/A	#N/A	#N/A
Galaxy	H01	328.701	5.54044	66.3418	4.55332	-61.7885	AA													H01	#N/A	-61.7885	#N/A	#N/A	#N/A			H01	#N/A	4.55332	#N/A	#N/A	#N/A
Federica	H02	238.765	-2.18681	48.3636	1.78696	-46.5766	AA													H02	#N/A	-46.5766	#N/A	#N/A	#N/A			H02	#N/A	1.78696	#N/A	#N/A	#N/A
White Hale	H03	272.225	7.51247	55.0522	5.25931	-49.7929	AA													H03	#N/A	-49.7929	#N/A	#N/A	#N/A			H03	#N/A	5.25931	#N/A	#N/A	#N/A
Red Top	H04	336.866	10.1407	67.9739	6.20023	-61.7737	AA													H04	#N/A	-61.7737	#N/A	#N/A	#N/A			H04	#N/A	6.20023	#N/A	#N/A	#N/A
Mangold	H05	386.363	8.22525	77.8683	5.51449	-72.3538	AA													H05	#N/A	-72.3538	#N/A	#N/A	#N/A			H05	#N/A	5.51449	#N/A	#N/A	#N/A
Mountain Rose	H06	377.805	-2.92284	76.1575	1.52346	-74.634	AA													H06	#N/A	-74.634	#N/A	#N/A	#N/A			H06	#N/A	1.52346	#N/A	#N/A	#N/A
Harvester	H07	218.988	-3.35093	44.4102	1.37021	-43.04	AA													H07	#N/A	-43.04	#N/A	#N/A	#N/A			H07	#N/A	1.37021	#N/A	#N/A	#N/A
SeptemberSnow	H08	112.434	99.3577	23.1103	38.14	15.0297	AB													H08	#N/A	#N/A	15.0297	#N/A	#N/A			H08	#N/A	#N/A	38.14	#N/A	#N/A
Hakuho	H09	253.813	-1.60664	51.3716	1.99466	-49.377	AA													H09	#N/A	-49.377	#N/A	#N/A	#N/A			H09	#N/A	1.99466	#N/A	#N/A	#N/A
C005	H10	224.381	0.916158	45.4882	2.89783	-42.5904	AA													H10	#N/A	-42.5904	#N/A	#N/A	#N/A			H10	#N/A	2.89783	#N/A	#N/A	#N/A
Biscoe	H11	330.487	0.600631	66.6988	2.78487	-63.9139	AA													H11	#N/A	-63.9139	#N/A	#N/A	#N/A			H11	#N/A	2.78487	#N/A	#N/A	#N/A
C045	H12	205.381	2.83528	41.6903	3.58487	-38.1055	AA													H12	#N/A	-38.1055	#N/A	#N/A	#N/A			H12	#N/A	3.58487	#N/A	#N/A	#N/A
																						-5175.12	220.27	360.743

## Sheet: Supplementary Table S6
Supplementary Table S6. KASP result for Ppe.CR.1-4 KASP assay on the U.S. peach germplasm and F2 individuals.
TO USE TEMPLATE: Cells you can change are in gray. Make a copy of this worksheet. Then paste your RFUs in columns C and D. You can change the dotted boundary for no amplification in the top chart in S9 and R13. You can change the lower and upper bounds for assigning heterozygotes in the bottom chart in S31 and S34. You can also change how close the values can be to the bounds before being flagged…
For F1-3 only: FAM = BB and HEX = AA, so manually change the delta calculation in column G to (column E - column F)!																					FOR GRAPHING: GENOTYPING								FOR GRAPHING: SCATTERPLOT
Ppe.CR.1-4											BAD PLATE?	AOK!
Plate	Well	FAM	HEX	%FAM	%HEX	delta	genotype	No amplification	Marginal?											cell ID	No amp	AA	AB	BB	Marginal			cell ID	No amp	AA	AB	BB	Marginal
NTC	A01	42.7636	13.6639	5.502	1.20404	-4.29796	NTC	-4.29796									HEX bound for no amp			NTC	-4.29796	#N/A	#N/A	#N/A	#N/A			NTC	1.20404	#N/A	#N/A	#N/A	#N/A
NTC	A02	-0.419709	2.09597	0.643432	0	-0.643432	NTC	-0.643432									x-coordinate	y-coordinate		NTC	-0.643432	#N/A	#N/A	#N/A	#N/A			NTC	0	#N/A	#N/A	#N/A	#N/A
NTC	A03	2.1106	3.4097	0.928119	0.136739	-0.791379	NTC	-0.791379									0	20		NTC	-0.791379	#N/A	#N/A	#N/A	#N/A			NTC	0.136739	#N/A	#N/A	#N/A	#N/A
AA	A04	679.326	107.772	77.1219	10.9992	-66.1226	AA										20	20		AA	#N/A	-66.1226	#N/A	#N/A	#N/A			AA	#N/A	10.9992	#N/A	#N/A	#N/A
AA	A05	680.67	112.611	77.2731	11.503	-65.7702	AA										FAM bound for no amp			AA	#N/A	-65.7702	#N/A	#N/A	#N/A			AA	#N/A	11.503	#N/A	#N/A	#N/A
AA	A06	693.171	115.284	78.6795	11.7812	-66.8983	AA										x-coordinate	y-coordinate		AA	#N/A	-66.8983	#N/A	#N/A	#N/A			AA	#N/A	11.7812	#N/A	#N/A	#N/A
AB	A07	309.869	439.517	35.5541	45.5289	9.97472	AB										20	0		AB	#N/A	#N/A	9.97472	#N/A	#N/A			AB	#N/A	#N/A	45.5289	#N/A	#N/A
AB	A08	356.958	476.347	40.8521	49.3623	8.51023	AB										20	20		AB	#N/A	#N/A	8.51023	#N/A	#N/A			AB	#N/A	#N/A	49.3623	#N/A	#N/A
AB	A09	315.977	439.282	36.2414	45.5044	9.26298	AB													AB	#N/A	#N/A	9.26298	#N/A	#N/A			AB	#N/A	#N/A	45.5044	#N/A	#N/A
BB	A10	0.803349	772.326	0.781039	80.1692	79.3882	BB													BB	#N/A	#N/A	#N/A	79.3882	#N/A			BB	#N/A	#N/A	#N/A	80.1692	#N/A
BB	A11	-0.421042	741.043	0.643282	76.9131	76.2698	BB													BB	#N/A	#N/A	#N/A	76.2698	#N/A			BB	#N/A	#N/A	#N/A	76.9131	#N/A
BB	A12	52.0871	583.476	6.55099	60.5128	53.9618	BB													BB	#N/A	#N/A	#N/A	53.9618	#N/A			BB	#N/A	#N/A	#N/A	60.5128	#N/A
Diamante	B01	307.901	385.478	35.3327	39.9042	4.5715	AB													B01	#N/A	#N/A	4.5715	#N/A	#N/A			B01	#N/A	#N/A	39.9042	#N/A	#N/A
Fairlane	B02	5.20097	874.31	1.27582	90.7842	89.5084	BB													B02	#N/A	#N/A	#N/A	89.5084	#N/A			B02	#N/A	#N/A	#N/A	90.7842	#N/A
Flavorcrest	B03	-1.03165	762.084	0.574582	79.1031	78.5286	BB													B03	#N/A	#N/A	#N/A	78.5286	#N/A			B03	#N/A	#N/A	#N/A	79.1031	#N/A
Orange Cling	B04	435.649	508.281	49.7056	52.6861	2.98045	AB													B04	#N/A	#N/A	2.98045	#N/A	#N/A			B04	#N/A	#N/A	52.6861	#N/A	#N/A
Rio Oso Gem	B05	3.65681	877.265	1.10208	91.0917	89.9897	BB													B05	#N/A	#N/A	#N/A	89.9897	#N/A			B05	#N/A	#N/A	#N/A	91.0917	#N/A
Morton	B06	413.733	489.647	47.24	50.7466	3.50662	AB													B06	#N/A	#N/A	3.50662	#N/A	#N/A			B06	#N/A	#N/A	50.7466	#N/A	#N/A
Amarillo Tardio	B07	2.04583	891.538	0.920831	92.5773	91.6565	BB													B07	#N/A	#N/A	#N/A	91.6565	#N/A			B07	#N/A	#N/A	#N/A	92.5773	#N/A
Westbrook	B08	3.21532	780.212	1.05241	80.99	79.9376	BB													B08	#N/A	#N/A	#N/A	79.9376	#N/A			B08	#N/A	#N/A	#N/A	80.99	#N/A
Dixired	B09	-3.39533	664.244	0.308644	68.9195	68.6109	BB													B09	#N/A	#N/A	#N/A	68.6109	#N/A			B09	#N/A	#N/A	#N/A	68.9195	#N/A
A007	B10	13.9108	618.67	2.25576	64.1759	61.9201	BB													B10	#N/A	#N/A	#N/A	61.9201	#N/A			B10	#N/A	#N/A	#N/A	64.1759	#N/A
C008	B11	636.933	8.89182	72.3522	0.707345	-71.6449	AA													B11	#N/A	-71.6449	#N/A	#N/A	#N/A			B11	#N/A	0.707345	#N/A	#N/A	#N/A
Tex First	B12	743.598	12.2447	84.3531	1.05633	-83.2968	AA										lower bound for heterozygotes			B12	#N/A	-83.2968	#N/A	#N/A	#N/A			B12	#N/A	1.05633	#N/A	#N/A	#N/A
VineGold	C01	3.00856	708.751	1.02915	73.552	72.5228	BB										0	-18		C01	#N/A	#N/A	#N/A	72.5228	#N/A			C01	#N/A	#N/A	#N/A	73.552	#N/A
Le Grand	C02	2.10205	825.617	0.927156	85.716	84.7889	BB										100	-18		C02	#N/A	#N/A	#N/A	84.7889	#N/A			C02	#N/A	#N/A	#N/A	85.716	#N/A
Flavortop	C03	409.582	503.784	46.7728	52.218	5.44519	AB										upper bound for heterozygotes			C03	#N/A	#N/A	5.44519	#N/A	#N/A			C03	#N/A	#N/A	52.218	#N/A	#N/A
Cumberland	C04	0.421305	903.315	0.738055	93.8032	93.0651	BB										0	20		C04	#N/A	#N/A	#N/A	93.0651	#N/A			C04	#N/A	#N/A	#N/A	93.8032	#N/A
Somervee	C05	377.833	476.32	43.2008	49.3595	6.15873	AB										100	20		C05	#N/A	#N/A	6.15873	#N/A	#N/A			C05	#N/A	#N/A	49.3595	#N/A	#N/A
Greensboro	C06	13.6534	800.834	2.22681	83.1364	80.9096	BB										Margin	2		C06	#N/A	#N/A	#N/A	80.9096	#N/A			C06	#N/A	#N/A	#N/A	83.1364	#N/A
Panamit	C07	390.309	482.227	44.6045	49.9743	5.36986	AB													C07	#N/A	#N/A	5.36986	#N/A	#N/A			C07	#N/A	#N/A	49.9743	#N/A	#N/A
Joanna Sweet	C08	-1.19986	849.148	0.555657	88.1652	87.6095	BB													C08	#N/A	#N/A	#N/A	87.6095	#N/A			C08	#N/A	#N/A	#N/A	88.1652	#N/A
Harrow Diamond	C09	1.38573	795.432	0.846562	82.5742	81.7276	BB													C09	#N/A	#N/A	#N/A	81.7276	#N/A			C09	#N/A	#N/A	#N/A	82.5742	#N/A
A009	C10	34.2691	702.28	4.54628	72.8785	68.3322	BB													C10	#N/A	#N/A	#N/A	68.3322	#N/A			C10	#N/A	#N/A	#N/A	72.8785	#N/A
Interprid	C11	347.792	429.172	39.8209	44.4521	4.63121	AB													C11	#N/A	#N/A	4.63121	#N/A	#N/A			C11	#N/A	#N/A	44.4521	#N/A	#N/A
Tropic Prince	C12	722.608	10.5858	81.9915	0.883666	-81.1079	AA													C12	#N/A	-81.1079	#N/A	#N/A	#N/A			C12	#N/A	0.883666	#N/A	#N/A	#N/A
DesertGOld	D01	658.75	8.267	74.8068	0.64231	-74.1645	AA													D01	#N/A	-74.1645	#N/A	#N/A	#N/A			D01	#N/A	0.64231	#N/A	#N/A	#N/A
Sprintime	D02	388.952	491.436	44.4517	50.9328	6.48108	AB													D02	#N/A	#N/A	6.48108	#N/A	#N/A			D02	#N/A	#N/A	50.9328	#N/A	#N/A
Hiley	D03	795.97	15.3536	90.2455	1.37992	-88.8656	AA													D03	#N/A	-88.8656	#N/A	#N/A	#N/A			D03	#N/A	1.37992	#N/A	#N/A	#N/A
Fayette	D04	11.246	962.852	1.95595	100	98.044	BB													D04	#N/A	#N/A	#N/A	98.044	#N/A			D04	#N/A	#N/A	#N/A	100	#N/A
Cardinal	D05	17.4739	895.885	2.65665	93.0298	90.3731	BB													D05	#N/A	#N/A	#N/A	90.3731	#N/A			D05	#N/A	#N/A	#N/A	93.0298	#N/A
Admiral Dewey	D06	841.936	68.0235	95.4172	6.86205	-88.5551	AA													D06	#N/A	-88.5551	#N/A	#N/A	#N/A			D06	#N/A	6.86205	#N/A	#N/A	#N/A
Bradley	D07	17.4076	675.314	2.64919	70.0718	67.4226	BB													D07	#N/A	#N/A	#N/A	67.4226	#N/A			D07	#N/A	#N/A	#N/A	70.0718	#N/A
O Henry	D08	-1.43146	684.358	0.529599	71.0131	70.4835	BB													D08	#N/A	#N/A	#N/A	70.4835	#N/A			D08	#N/A	#N/A	#N/A	71.0131	#N/A
Red Haven	D09	5.10798	844.107	1.26535	87.6404	86.3751	BB													D09	#N/A	#N/A	#N/A	86.3751	#N/A			D09	#N/A	#N/A	#N/A	87.6404	#N/A
A066	D10	1.64506	591.828	0.87574	61.3821	60.5064	BB													D10	#N/A	#N/A	#N/A	60.5064	#N/A			D10	#N/A	#N/A	#N/A	61.3821	#N/A
Fantasia	D11	23.39	789.44	3.32227	81.9505	78.6282	BB													D11	#N/A	#N/A	#N/A	78.6282	#N/A			D11	#N/A	#N/A	#N/A	81.9505	#N/A
Fortyniner	D12	445	504.575	50.7578	52.3004	1.54256	AB													D12	#N/A	#N/A	1.54256	#N/A	#N/A			D12	#N/A	#N/A	52.3004	#N/A	#N/A
Vivid	E01	4.82152	730.73	1.23312	75.8396	74.6065	BB													E01	#N/A	#N/A	#N/A	74.6065	#N/A			E01	#N/A	#N/A	#N/A	75.8396	#N/A
Saturn	E02	1.30081	737.968	0.837008	76.593	75.756	BB													E02	#N/A	#N/A	#N/A	75.756	#N/A			E02	#N/A	#N/A	#N/A	76.593	#N/A
Salway	E03	765.326	11.3685	86.7978	0.965125	-85.8326	AA													E03	#N/A	-85.8326	#N/A	#N/A	#N/A			E03	#N/A	0.965125	#N/A	#N/A	#N/A
Harblaze	E04	519.879	443.504	59.1825	45.9439	-13.2386	AB													E04	#N/A	#N/A	-13.2386	#N/A	#N/A			E04	#N/A	#N/A	45.9439	#N/A	#N/A
Champion	E05	3.98007	894.259	1.13845	92.8606	91.7221	BB													E05	#N/A	#N/A	#N/A	91.7221	#N/A			E05	#N/A	#N/A	#N/A	92.8606	#N/A
Yumyeong	E06	6.16918	811.934	1.38475	84.2918	82.907	BB													E06	#N/A	#N/A	#N/A	82.907	#N/A			E06	#N/A	#N/A	#N/A	84.2918	#N/A
Coronet	E07	0.760067	742.139	0.776169	77.0272	76.2511	BB													E07	#N/A	#N/A	#N/A	76.2511	#N/A			E07	#N/A	#N/A	#N/A	77.0272	#N/A
Crimson Lady	E08	1.11925	757.346	0.816581	78.61	77.7934	BB													E08	#N/A	#N/A	#N/A	77.7934	#N/A			E08	#N/A	#N/A	#N/A	78.61	#N/A
Spingprince	E09	1.69388	706.616	0.881233	73.3298	72.4486	BB													E09	#N/A	#N/A	#N/A	72.4486	#N/A			E09	#N/A	#N/A	#N/A	73.3298	#N/A
A130	E10	34.0386	585.123	4.52035	60.6843	56.1639	BB													E10	#N/A	#N/A	#N/A	56.1639	#N/A			E10	#N/A	#N/A	#N/A	60.6843	#N/A
Loring	E11	3.7079	719.521	1.10783	74.673	73.5652	BB													E11	#N/A	#N/A	#N/A	73.5652	#N/A			E11	#N/A	#N/A	#N/A	74.673	#N/A
Suncrest	E12	3.79987	838.254	1.11818	87.0313	85.9131	BB													E12	#N/A	#N/A	#N/A	85.9131	#N/A			E12	#N/A	#N/A	#N/A	87.0313	#N/A
Peento	F01	-1.57383	684.496	0.513582	71.0274	70.5138	BB													F01	#N/A	#N/A	#N/A	70.5138	#N/A			F01	#N/A	#N/A	#N/A	71.0274	#N/A
Chinese Cling	F02	-6.13858	664.755	0	68.9726	68.9726	BB													F02	#N/A	#N/A	#N/A	68.9726	#N/A			F02	#N/A	#N/A	#N/A	68.9726	#N/A
Slappey	F03	370.356	446.47	42.3595	46.2526	3.89305	AB													F03	#N/A	#N/A	3.89305	#N/A	#N/A			F03	#N/A	#N/A	46.2526	#N/A	#N/A
JH Hale	F04	7.8328	765.06	1.57192	79.413	77.841	BB													F04	#N/A	#N/A	#N/A	77.841	#N/A			F04	#N/A	#N/A	#N/A	79.413	#N/A
Cresthaven	F05	430.759	530.454	49.1554	54.994	5.83854	AB													F05	#N/A	#N/A	5.83854	#N/A	#N/A			F05	#N/A	#N/A	54.994	#N/A	#N/A
Nectar	F06	882.669	17.6596	100	1.61993	-98.3801	AA													F06	#N/A	-98.3801	#N/A	#N/A	#N/A			F06	#N/A	1.61993	#N/A	#N/A	#N/A
Stark Saturn	F07	364.306	445.741	41.6788	46.1767	4.49789	AB													F07	#N/A	#N/A	4.49789	#N/A	#N/A			F07	#N/A	#N/A	46.1767	#N/A	#N/A
Summerprince	F08	2.65574	793.784	0.989452	82.4026	81.4132	BB													F08	#N/A	#N/A	#N/A	81.4132	#N/A			F08	#N/A	#N/A	#N/A	82.4026	#N/A
Chinapearl	F09	-2.63171	773.695	0.394559	80.3117	79.9171	BB													F09	#N/A	#N/A	#N/A	79.9171	#N/A			F09	#N/A	#N/A	#N/A	80.3117	#N/A
A151	F10	-2.41502	592.201	0.418939	61.421	61.002	BB													F10	#N/A	#N/A	#N/A	61.002	#N/A			F10	#N/A	#N/A	#N/A	61.421	#N/A
Jefferson	F11	19.237	748.573	2.85502	77.6968	74.8418	BB													F11	#N/A	#N/A	#N/A	74.8418	#N/A			F11	#N/A	#N/A	#N/A	77.6968	#N/A
Candor	F12	2.78025	734.958	1.00346	76.2797	75.2762	BB													F12	#N/A	#N/A	#N/A	75.2762	#N/A			F12	#N/A	#N/A	#N/A	76.2797	#N/A
Sunlite	G01	307.854	387.88	35.3275	40.1542	4.82673	AB													G01	#N/A	#N/A	4.82673	#N/A	#N/A			G01	#N/A	#N/A	40.1542	#N/A	#N/A
Dwarf Elberta	G02	6.64544	842.211	1.43833	87.4432	86.0048	BB													G02	#N/A	#N/A	#N/A	86.0048	#N/A			G02	#N/A	#N/A	#N/A	87.4432	#N/A
White Health Cling	G03	-3.00516	791.202	0.352543	82.1339	81.7814	BB													G03	#N/A	#N/A	#N/A	81.7814	#N/A			G03	#N/A	#N/A	#N/A	82.1339	#N/A
Red Baron	G04	5.29974	943.698	1.28693	98.0064	96.7195	BB													G04	#N/A	#N/A	#N/A	96.7195	#N/A			G04	#N/A	#N/A	#N/A	98.0064	#N/A
Early Crewford	G05	5.88545	839.28	1.35283	87.1381	85.7852	BB													G05	#N/A	#N/A	#N/A	85.7852	#N/A			G05	#N/A	#N/A	#N/A	87.1381	#N/A
Polly	G06	3.62512	831.423	1.09852	86.3203	85.2218	BB													G06	#N/A	#N/A	#N/A	85.2218	#N/A			G06	#N/A	#N/A	#N/A	86.3203	#N/A
Caroking	G07	0.349169	781.331	0.729939	81.1065	80.3766	BB													G07	#N/A	#N/A	#N/A	80.3766	#N/A			G07	#N/A	#N/A	#N/A	81.1065	#N/A
Empress	G08	0.932566	726.012	0.795577	75.3486	74.553	BB													G08	#N/A	#N/A	#N/A	74.553	#N/A			G08	#N/A	#N/A	#N/A	75.3486	#N/A
Kakamas	G09	-2.98503	676.637	0.354806	70.2094	69.8546	BB													G09	#N/A	#N/A	#N/A	69.8546	#N/A			G09	#N/A	#N/A	#N/A	70.2094	#N/A
A209	G10	-2.54804	615.675	0.403973	63.8642	63.4603	BB													G10	#N/A	#N/A	#N/A	63.4603	#N/A			G10	#N/A	#N/A	#N/A	63.8642	#N/A
Redglobe	G11	356.849	441.669	40.8399	45.7528	4.91294	AB													G11	#N/A	#N/A	4.91294	#N/A	#N/A			G11	#N/A	#N/A	45.7528	#N/A	#N/A
Julyprince	G12	309.386	374.72	35.4998	38.7845	3.28468	AB													G12	#N/A	#N/A	3.28468	#N/A	#N/A			G12	#N/A	#N/A	38.7845	#N/A	#N/A
Galaxy	H01	3.65484	621.637	1.10186	64.4848	63.3829	BB													H01	#N/A	#N/A	#N/A	63.3829	#N/A			H01	#N/A	#N/A	#N/A	64.4848	#N/A
Federica	H02	0.468532	565.678	0.743368	58.6603	57.917	BB													H02	#N/A	#N/A	#N/A	57.917	#N/A			H02	#N/A	#N/A	#N/A	58.6603	#N/A
White Hale	H03	-0.072807	640.239	0.682462	66.4209	65.7385	BB													H03	#N/A	#N/A	#N/A	65.7385	#N/A			H03	#N/A	#N/A	#N/A	66.4209	#N/A
Red Top	H04	385.091	460.753	44.0174	47.7392	3.72185	AB													H04	#N/A	#N/A	3.72185	#N/A	#N/A			H04	#N/A	#N/A	47.7392	#N/A	#N/A
Mangold	H05	0.377711	742.776	0.73315	77.0934	76.3603	BB													H05	#N/A	#N/A	#N/A	76.3603	#N/A			H05	#N/A	#N/A	#N/A	77.0934	#N/A
Mountain Rose	H06	0.238581	784.755	0.717497	81.4629	80.7454	BB													H06	#N/A	#N/A	#N/A	80.7454	#N/A			H06	#N/A	#N/A	#N/A	81.4629	#N/A
Harvester	H07	-1.25046	597.961	0.549964	62.0204	61.4704	BB													H07	#N/A	#N/A	#N/A	61.4704	#N/A			H07	#N/A	#N/A	#N/A	62.0204	#N/A
SeptemberSnow	H08	-3.76569	527.055	0.266975	54.6402	54.3732	BB													H08	#N/A	#N/A	#N/A	54.3732	#N/A			H08	#N/A	#N/A	#N/A	54.6402	#N/A
Hakuho	H09	8.41692	646.711	1.63764	67.0946	65.4569	BB													H09	#N/A	#N/A	#N/A	65.4569	#N/A			H09	#N/A	#N/A	#N/A	67.0946	#N/A
C005	H10	544.737	14.9723	61.9792	1.34023	-60.639	AA													H10	#N/A	-60.639	#N/A	#N/A	#N/A			H10	#N/A	1.34023	#N/A	#N/A	#N/A
Biscoe	H11	1.6127	677.693	0.872099	70.3193	69.4472	BB													H11	#N/A	#N/A	#N/A	69.4472	#N/A			H11	#N/A	#N/A	#N/A	70.3193	#N/A
C045	H12	383.81	19	43.8733	1.75945	-42.1138	AA													H12	#N/A	-42.1138	#N/A	#N/A	#N/A			H12	#N/A	1.75945	#N/A	#N/A	#N/A
																						-973.391	86.1722	4566.11

## Sheet: Supplementary Table S7
Supplementary Table S7. Chilling requirement alleles on chromosome (Chr) 1 observed in the U.S. peach germplasm. L - Low; M - Moderate; H - High. An italicized marker is suggested for DNA test development to distinguish between low and high chilling requirements.
Haplotype region	SNPs	Allele | Phenotypic effect
(Mbp)		9|L	7|L	12|M	11|M	10|M	3|M	8|M	1|H	6|H	2|H	5|H	4|H
Chr 1: 43.58 – 43.78	SNP_IGA_134730	B	B	B	B	B	A	B	A	A	A	A	A
	SNP_1_46157131	B	B	B	B	B	B	B	A	B	A	B	B
	SNP_IGA_134631	A	A	B	B	A	A	A	A	A	A	A	A
	SNP_IGA_134518	B	A	B	A	B	A	A	A	B	A	B	A
	SNP_IGA_134484	A	A	B	B	B	A	B	A	B	B	A	B

## Sheet: Supplementary Table S8
Supplementary Table S8. Genotypes and haplotypes for the peach material used in developing and validation of the Pp.CR DNA test using KASP and 9K SNP array genotyping methods. Bold samples indicate used of both genotyping methods. Disagreement between KASP and 9K SNP array genotyping is marked in red.
Sample	Genotyping Method	Genotype				Haplotype 1	Haplotype 2		Phenotypic effect			Chilling hours
		Ppe.CR1-1	Ppe.CR1-2	Ppe.CR1-3	Ppe.CR1-4				Haplotype 1	Haplotype 2		Real	Predicted	Match?
A007	KASP	BB	BB	AA	BB	BBAB	BBAB		M	M		350	600-850	No
A009	KASP	BB	BB	AA	BB	BBAB	BBAB		M	M		350	600-850	No
A066	KASP	BB	BB	AA	BB	BBAB	BBAB		M	M		350	600-850	No
A130	KASP	BB	BB	AA	BB	BBAB	BBAB		M	M		350	600-850	No
A151	KASP	BB	BB	AA	BB	BBAB	BBAB		M	M		350	600-850	No
A209	KASP	BB	BB	AA	BB	BBAB	BBAB		M	M		350	600-850	No
	Array	BB	BB	AA	BB	BBAB	BBAB		M	M		350	600-850	No
Admiral Dewey	KASP	AA	BB	AA	AA	ABAA	ABAA		H	H		1000	> 850	Yes
	Array	AA	BB	AA	AA	ABAA	ABAA		H	H		1000	> 850	Yes
Amarillo Tardio	KASP	AA	AA	AA	BB	AAAB	AAAB		H	H		1300	> 850	Yes
Biscoe	KASP	BB	BB	AA	BB	BBAB	BBAB		M	M		925	600-850	No
	Array	BB	BB	AA	BB	BBAB	BBAB		M	M		925	600-850	No
Bradley	KASP	BB	BB	AA	BB	BBAB	BBAB		M	M		650	600-850	Yes
	Array	BB	BB	AA	BB	BBAB	BBAB		M	M		650	600-850	Yes
C005	KASP	BB	BB	AA	AA	BBAA	BBAA		L	L		350	<350	Yes
C008	KASP	BB	BB	AA	AA	BBAA	BBAA		L	L		350	<350	Yes
C045	KASP	BB	BB	AA	AA	BBAA	BBAA		L	L		350	<350	Yes
Candor	KASP	AA	AA	AA	BB	AAAB	AAAB		H	H		950	> 850	Yes
	Array	AA	AA	AA	BB	AAAB	AAAB		H	H		950	> 850	Yes
Cardinal	KASP	BB	BB	AA	BB	BBAB	BBAB		M	M		950	600-850	No
Caroking	KASP	BB	BB	AA	BB	BBAB	BBAB		M	M		750	600-850	Yes
	Array	BB	BB	AA	BB	BBAB	BBAB		M	M		750	600-850	Yes
Champion	KASP	AA	AA	AA	BB	AAAB	AAAB		H	H		950	> 850	Yes
ChinaPearl	KASP	AB	AB	AA	BB	AAAB	BBAB		H	M		1100	> 750	Yes
	Array	AB	AB	AA	BB	AAAB	BBAB		H	M		1100	> 750	Yes
ChineseCling	KASP	BB	BB	AA	BB	BBAB	BBAB		M	M		750	600-850	Yes
	Array	BB	BB	AA	BB	BBAB	BBAB		M	M		750	600-850	Yes
Coronet	KASP	BB	BB	AB	BB	BBAB	BBBB		M	L|M		700	400-750	Yes
CrestHaven	KASP	AB	BB	AA	AB	ABAA	BBAB		H	M		950	> 750	Yes
Crimson Lady	KASP	BB	BB	AB	BB	BBAB	BBBB		M	L|M		700	400-750	Yes
	Array	BB	BB	AB	BB	BBAB	BBBB		M	L|M		700	300-700	Yes
Cumberland	KASP	BB	BB	AA	BB	BBAB	BBAB		M	M		850	600-850	Yes
	Array	BB	BB	AA	BB	BBAB	BBAB		M	M		850	600-850	Yes
DesertGold	KASP	BB	BB	AA	AA	BBAA	BBAA		L	L		350	<350	Yes
Diamante	KASP	BB	BB	AB	AB	BBAA	BBBB		L	L|M		294	<450	Yes
	Array	BB	BB	AB	AB	BBAA	BBBB		L	L|M		294	<450	Yes
Dixired	KASP	AB	AB	AA	BB	AAAB	BBAB		H	M		950	> 750	Yes
Dwarf Elberta	KASP	AB	AB	AA	BB	AAAB	BBAB		H	M		750	> 750	Yes
Earlycrawford	KASP	AA	AB	AA	BB	AAAB	AAAB		H	H		950	> 850	Yes
	Array	AA	AB	AA	BB	AAAB	ABAB		H	H		950	> 850	Yes
Empress	KASP	BB	BB	AB	BB	BBAB	BBBB		M	L|M		650	400-750	Yes
Fairlane	KASP	BB	BB	AA	BB	BBAB	BBAB		M	M		650	600-850	Yes
Fantasia	KASP	BB	BB	AA	BB	BBAB	BBAB		M	M		750	600-850	Yes
	Array	AB	BB	AA	AB	ABAA	BBAB		H	M		750	> 750	Yes
Fayette	KASP	BB	BB	AA	BB	BBAB	BBAB		M	M		850	600-850	Yes
Federica	KASP	BB	BB	AA	BB	BBAB	BBAB		M	M		750	600-850	Yes
Flavorcrest	KASP	BB	BB	AA	BB	BBAB	BBAB		M	M		750	600-850	Yes
Flavortop	KASP	AB	BB	AA	AB	ABAA	BBAB		H	M		750	> 750	Yes
Fortyniner	KASP	AA	AB	AA	AB	AAAA	ABAB		H	H		700	> 850	No
Galaxy	KASP	BB	BB	AA	BB	BBAB	BBAB		M	M		550	600-850	No
	Array	BB	BB	AA	BB	BBAB	BBAB		M	M		550	600-850	No
Greensboro	KASP	BB	BB	AA	BB	BBAB	BBAB		M	M		1000	600-850	No
	Array	BB	BB	AA	BB	BBAB	BBAB		M	M		1000	600-850	No
Hakuho	KASP	AB	AB	AA	BB	AAAB	BBAB		H	M		900	> 750	Yes
	Array	AB	AB	AA	BB	AAAB	BBAB		H	M		900	> 750	Yes
Harblaze	KASP	AB	BB	AA	AB	ABAA	BBAB		H	M		850	> 750	Yes
Harrow Diamond	KASP	AB	AB	AA	BB	AAAB	BBAB		H	M		950	> 750	Yes
Harvester	KASP	BB	BB	AA	BB	BBAB	BBAB		M	M		750	600-850	Yes
	Array	BB	BB	AA	BB	BBAB	BBAB		M	M		750	600-850	Yes
Hiley	KASP	AA	BB	AA	AA	ABAA	ABAA		H	H		750	> 850	No
	Array	AA	BB	AA	AA	ABAA	ABAA		H	H		750	> 850	No
Intrepid	KASP	AB	BB	AA	AB	ABAA	BBAB		H	M		1050	> 750	Yes
	Array	AB	BB	AA	AB	ABAA	BBAB		H	M		1050	> 750	Yes
Jefferson	KASP	AA	AA	AA	BB	AAAB	AAAB		H	H		850	> 850	Yes
	Array	AA	AA	AA	BB	AAAB	AAAB		H	H		850	> 850	Yes
JH Hale	KASP	BB	BB	AA	BB	BBAB	BBAB		M	M		850	600-850	Yes
	Array	BB	BB	AA	BB	BBAB	BBAB		M	M		850	600-850	Yes
Joanna Sweet	KASP	BB	BB	AA	BB	BBAB	BBAB		M	M		800	600-850	Yes
Julyprince	KASP	AB	BB	AA	AB	ABAA	BBAB		H	M		850	> 750	Yes
	Array	AB	BB	AA	AB	ABAA	BBAB		H	M		850	> 750	Yes
Kakamas	KASP	BB	BB	BB	BB	BBBB	BBBB		L|M	L|M		675	300-700	Yes
LeGrand	KASP	BB	BB	AA	BB	BBAB	BBAB		M	M		650	600-850	Yes
Loring	KASP	BB	BB	AA	BB	BBAB	BBAB		M	M		800	600-850	Yes
	Array	BB	BB	AA	BB	BBAB	BBAB		M	M		800	600-850	Yes
Marigold	KASP	BB	BB	AA	BB	BBAB	BBAB		M	M		950	600-850	No
Morton	KASP	AA	AB	AA	AB	AAAA	ABAB		H	H		950	> 850	Yes
Mountain Rose	KASP	AB	AB	AA	BB	AAAB	BBAB		H	M		1150	> 750	Yes
Nectar	KASP	AA	BB	AA	AA	ABAA	ABAA		H	H		1100	> 850	Yes
O Henry	KASP	AB	AB	AA	BB	AAAB	BBAB		H	M		800	> 750	Yes
	Array	AB	AB	AA	BB	AAAB	BBAB		H	M		800	> 750	Yes
OrangeCling	KASP	AA	AB	AA	AB	AAAA	ABAB		H	H		800	> 850	No
	Array	AA	AB	AA	AB	AAAA	ABAB		H	H		800	> 850	No
Panamint	KASP	AA	AB	AA	AB	AAAA	ABAB		H	H		150	> 850	No
Peento	KASP	BB	BB	AA	BB	BBAB	BBAB		M	M		450	600-850	No
	Array	BB	BB	AA	AB	BBAA	BBAB		L	M		450	<650	Yes
Polly	KASP	AB	AB	AA	BB	AAAB	BBAB		H	M		1100	> 750	Yes
Red Baron	KASP	AB	BB	AA	BB	ABAB	BBAB		H	M		850	> 750	Yes
Red Globe	KASP	AB	BB	AA	AB	ABAA	BBAB		H	M		850	> 750	Yes
	Array	AB	BB	AA	AB	ABAA	BBAB		H	M		850	> 750	Yes
Red Haven	KASP	AB	AB	AA	BB	AAAB	BBAB		H	M		950	> 750	Yes
	Array	AB	AB	AA	BB	AAAB	BBAB		H	M		950	> 750	Yes
Red Top	KASP	AB	BB	AA	AB	ABAA	BBAB		H	M		850	> 750	Yes
Rio Oso Gem	KASP	AB	AB	AA	BB	AAAB	BBAB		H	M		850	> 750	Yes
	Array	AB	AB	AA	BB	AAAB	BBAB		H	M		850	> 750	Yes
Salway	KASP	AA	BB	AA	AA	ABAA	ABAA		H	H		1050	> 850	Yes
Saturn	KASP	BB	BB	AA	BB	BBAB	BBAB		M	M		700	600-850	Yes
	Array	AB	BB	AA	AB	ABAA	BBAB		H	M		700	> 750	No
Septembersnow	KASP	AB	AB	AB	BB	AAAB	BBBB		H	L|M		900	500-850	No
Slappey	KASP	AB	BB	AA	AB	ABAA	BBAB		H	M		750	> 750	Yes
	Array	AB	BB	AA	AB	ABAA	BBAB		H	M		750	> 750	Yes
Somervee	KASP	AB	BB	AA	AB	ABAA	BBAB		H	M		850	> 750	Yes
Springprince	KASP	BB	BB	AB	BB	BBAB	BBBB		M	L|M		650	400-750	Yes
	Array	BB	BB	AB	BB	BBAB	BBBB		M	L|M		650	300-700	Yes
Springtime	KASP	AB	BB	AB	AB	ABAA	BBBB		H	L|M		650	500-850	Yes
	Array	AB	BB	AB	AB	ABAA	BBBB		H	L|M		650	500-850	Yes
Stark Saturn	KASP	AB	BB	AA	AB	ABAA	BBAB		H	M		700	> 750	No
Summer Prince	KASP	BB	BB	AA	BB	BBAB	BBAB		M	M		850	600-850	Yes
	Array	BB	BB	AA	BB	BBAB	BBAB		M	M		850	600-850	Yes
Suncrest	KASP	AB	AB	AA	BB	AAAB	BBAB		H	M		650	> 750	No
Sunlite	KASP	AB	BB	AA	AB	ABAA	BBAB		H	M		450	> 750	No
Tex First	KASP	BB	BB	AA	AA	BBAA	BBAA		L	L		175	<350	Yes
Tropic Prince	KASP	BB	BB	AA	AA	BBAA	BBAA		L	L		150	<350	Yes
Vinegold	KASP	BB	BB	AA	BB	BBAB	BBAB		M	M		850	600-850	Yes
Vivid	KASP	BB	BB	AA	BB	BBAB	BBAB		M	M		950	600-850	No
Westbrook	KASP	BB	BB	AA	BB	BBAB	BBAB		M	M		750	600-850	Yes
	Array	BB	BB	AA	BB	BBAB	BBAB		M	M		750	600-850	Yes
White Hale	KASP	BB	BB	AA	BB	BBAB	BBAB		M	M		750	600-850	Yes
White Health Cling	KASP	AA	AA	AA	BB	AAAB	AAAB		H	H		950	> 850	Yes
Yumyeong	KASP	BB	BB	AA	BB	BBAB	BBAB		M	M		1200	600-850	No
	Array	BB	BB	AA	BB	BBAB	BBAB		M	M		1200	600-850	No
